# Supplementary material for: Rumination and psychological resilience in Chinese civil aviation flight students: the chain mediating role of proactive coping and generalized anxiety disorder
Source: Front Psychol. 2025 Aug 1;16:1606045. doi: 10.3389/fpsyg.2025.1606045 (PMC12354603; doi:10.3389/fpsyg.2025.1606045)
Supplement: Supplementary file 1 [file Table_1.xlsx]

## Sheet: Sheet1
id	time	age	Grade level	Family Residence	Only Child Status	The habit of smoking or drinking alcohol	症状反刍Symptom rumination	强迫思考Compulsive thinking	反省深思Self-reflection and deep contemplation	Rumination	Rumination1	Rumination2	Rumination3	Rumination4	Rumination5	Rumination6	Rumination7	Rumination8	Rumination9	Rumination10	Rumination11	Rumination12	Rumination13	Rumination14	Rumination15	Rumination16	Rumination17	Rumination18	Rumination19	Rumination20	Rumination21	Rumination22	坚韧性Resilience	自强性Self-reliance	乐观性Optimism	心理弹性等级	Psychological resilience	Psychological resilience1	Psychological resilience2	Psychological resilience3	Psychological resilience4	Psychological resilience5	Psychological resilience6	Psychological resilience7	Psychological resilience8	Psychological resilience9	Psychological resilience10	Psychological resilience11	Psychological resilience12
1	349秒	24	1	1	2	4	18	9	14	41	2	2	1	2	2	1	4	1	1	1	4	2	2	1	2	2	2	2	1	2	2	2	48	33	12	3	93	4	4	0	4	4	4	4	4	4	4	4	4
2	337秒	23	2	1	1	4	12	8	11	31	1	1	1	1	1	1	1	1	1	1	4	4	4	1	1	1	1	1	1	1	1	1	48	32	12	3	92	4	4	0	4	4	4	4	4	4	4	4	4
3	360秒	21	2	1	1	1	12	5	5	22	1	1	1	1	1	1	1	1	1	1	1	1	1	1	1	1	1	1	1	1	1	1	30	21	8	2	59	3	3	0	2	2	2	3	2	3	3	3	2
4	358秒	21	2	1	1	4	12	5	5	22	1	1	1	1	1	1	1	1	1	1	1	1	1	1	1	1	1	1	1	1	1	1	43	26	10	3	79	4	0	1	3	4	4	4	4	3	4	4	4
5	271秒	21	2	1	1	4	14	6	9	29	1	1	1	1	1	1	1	1	2	2	2	4	1	1	1	1	1	2	1	1	1	1	52	34	12	3	98	4	4	4	4	4	4	4	4	4	4	4	4
6	805秒	21	2	1	2	4	29	15	11	55	3	3	3	3	2	1	2	1	2	3	3	1	4	2	3	3	3	3	2	3	2	3	43	27	12	3	82	2	2	2	4	4	4	3	4	4	4	3	4
7	794秒	21	2	1	2	4	20	13	15	48	2	3	2	1	2	1	4	1	2	2	3	3	3	2	3	3	2	2	1	3	2	1	38	25	9	3	72	3	3	1	3	3	3	2	3	4	4	3	3
8	210秒	21	2	1	1	1	12	6	5	23	1	1	1	1	1	1	1	1	1	1	1	1	2	1	1	1	1	1	1	1	1	1	47	31	12	3	90	4	4	2	4	4	4	4	4	2	4	3	4
9	1506秒	21	2	2	2	4	12	6	6	24	1	1	1	1	1	1	1	1	1	1	1	2	2	1	1	1	1	1	1	1	1	1	36	26	9	3	71	3	3	0	3	3	3	3	3	3	3	3	3
10	449秒	21	2	1	1	4	12	5	5	22	1	1	1	1	1	1	1	1	1	1	1	1	1	1	1	1	1	1	1	1	1	1	49	34	12	3	95	4	4	2	3	4	4	4	4	4	4	4	4
11	431秒	21	2	2	2	4	12	5	6	23	1	1	1	1	1	1	1	1	1	1	1	2	1	1	1	1	1	1	1	1	1	1	45	31	11	3	87	4	4	1	3	4	3	3	3	4	4	4	4
12	223秒	20	2	2	1	4	12	8	8	28	1	1	1	1	1	1	1	1	1	1	1	4	4	1	1	1	1	1	1	1	1	1	48	32	12	3	92	4	4	0	4	4	4	4	4	4	4	4	4
13	292秒	20	2	1	2	4	12	6	5	23	1	1	1	1	1	1	1	1	1	1	1	1	2	1	1	1	1	1	1	1	1	1	38	24	8	3	70	3	3	2	3	3	3	3	3	3	3	3	3
14	343秒	20	2	1	2	4	15	9	8	32	1	1	2	1	1	1	1	1	1	1	2	3	4	1	1	2	1	3	1	1	1	1	50	25	8	3	83	4	4	2	4	4	4	4	4	4	4	4	4
15	372秒	20	1	1	1	4	16	8	8	32	1	2	1	1	2	1	2	1	2	1	2	1	2	1	1	2	2	2	1	2	1	1	52	35	12	3	99	4	4	4	4	4	4	4	4	4	4	4	4
16	287秒	20	2	1	1	4	13	6	5	24	1	1	1	1	1	1	1	1	1	1	1	1	2	1	1	1	1	2	1	1	1	1	52	36	12	3	100	4	4	4	4	4	4	4	4	4	4	4	4
17	568秒	20	2	1	1	4	12	5	5	22	1	1	1	1	1	1	1	1	1	1	1	1	1	1	1	1	1	1	1	1	1	1	52	36	12	3	100	4	4	4	4	4	4	4	4	4	4	4	4
18	242秒	20	2	1	2	4	12	5	6	23	1	1	1	1	1	1	2	1	1	1	1	1	1	1	1	1	1	1	1	1	1	1	52	36	12	3	100	4	4	4	4	4	4	4	4	4	4	4	4
19	152秒	20	2	1	1	4	12	5	5	22	1	1	1	1	1	1	1	1	1	1	1	1	1	1	1	1	1	1	1	1	1	1	48	32	12	3	92	4	4	0	4	4	4	4	4	4	4	4	4
20	275秒	20	2	2	2	1	17	10	12	39	2	1	2	1	2	1	3	2	2	1	2	3	3	2	2	2	1	1	1	2	2	1	46	31	11	3	88	3	3	3	3	4	4	3	4	4	4	4	4
21	238秒	20	2	2	2	4	12	5	5	22	1	1	1	1	1	1	1	1	1	1	1	1	1	1	1	1	1	1	1	1	1	1	38	27	9	3	74	3	3	2	3	3	3	3	3	3	3	3	3
22	297秒	20	2	1	2	4	12	5	5	22	1	1	1	1	1	1	1	1	1	1	1	1	1	1	1	1	1	1	1	1	1	1	52	32	12	3	96	4	4	4	4	4	4	4	4	4	4	4	4
23	382秒	20	2	1	2	4	13	6	8	27	2	1	1	1	2	1	4	1	1	1	1	1	1	1	1	1	1	1	1	1	1	1	50	36	12	3	98	4	4	2	4	4	4	4	4	4	4	4	4
24	569秒	20	2	2	2	4	15	11	11	37	1	1	1	1	3	1	1	1	1	2	2	3	3	2	1	2	2	2	1	2	3	1	50	31	11	3	92	4	4	2	4	4	4	4	4	4	4	4	4
25	396秒	20	2	1	2	4	15	9	7	31	1	1	1	1	2	1	2	1	2	2	2	1	1	1	2	2	2	2	1	1	1	1	48	33	12	3	93	4	4	1	4	4	4	4	4	3	4	4	4
26	404秒	20	2	1	1	4	14	6	6	26	1	2	1	1	1	1	1	1	1	1	1	2	2	1	1	1	1	2	1	1	1	1	48	30	12	3	90	4	4	0	4	4	4	4	4	4	4	4	4
27	573秒	20	2	1	2	4	13	9	9	31	1	1	1	1	2	1	1	1	1	2	3	2	2	1	1	2	1	2	1	2	1	1	49	32	11	3	92	4	4	2	3	4	4	4	4	4	4	4	4
28	225秒	20	2	2	2	4	12	5	5	22	1	1	1	1	1	1	1	1	1	1	1	1	1	1	1	1	1	1	1	1	1	1	48	36	12	3	96	4	4	0	4	4	4	4	4	4	4	4	4
29	312秒	20	2	1	1	4	12	5	5	22	1	1	1	1	1	1	1	1	1	1	1	1	1	1	1	1	1	1	1	1	1	1	40	30	10	3	80	4	3	2	3	3	4	2	4	3	4	3	3
30	374秒	20	2	2	2	3	20	10	10	40	2	2	2	2	2	2	2	2	2	2	2	2	2	2	2	2	1	1	1	1	3	1	43	30	9	3	82	4	4	2	3	3	3	3	3	4	4	4	3
31	648秒	20	2	1	1	4	14	5	5	24	1	1	2	2	1	1	1	1	1	1	1	1	1	1	1	1	1	1	1	1	1	1	37	29	11	3	77	3	3	1	3	3	3	3	3	2	4	3	3
32	739秒	20	2	2	2	4	14	10	12	36	2	1	1	1	1	1	1	1	1	1	4	4	3	1	3	2	1	2	1	2	1	1	43	36	12	3	91	3	3	2	3	3	4	3	3	4	4	4	4
33	299秒	20	2	1	1	4	12	9	7	28	1	1	1	1	2	1	1	1	1	2	2	2	3	1	1	1	1	1	1	1	1	1	50	36	12	3	98	4	4	3	3	4	4	4	4	4	4	4	4
34	428秒	20	2	2	2	4	13	6	5	24	2	1	1	1	1	1	1	1	1	1	1	1	2	1	1	1	1	1	1	1	1	1	46	27	8	3	81	4	4	2	4	4	3	3	4	3	4	4	4
35	270秒	20	2	2	2	4	12	6	7	25	1	1	1	1	1	1	1	1	1	2	2	2	1	1	1	1	1	1	1	1	1	1	26	18	6	2	50	2	2	2	2	2	2	2	2	2	2	2	2
36	176秒	20	2	2	1	4	12	5	5	22	1	1	1	1	1	1	1	1	1	1	1	1	1	1	1	1	1	1	1	1	1	1	26	18	6	2	50	2	2	2	2	2	2	2	2	2	2	2	2
37	616秒	20	2	1	2	4	21	8	11	40	3	2	1	2	2	2	2	3	2	2	2	2	2	1	1	1	1	2	1	3	2	1	40	28	9	3	77	4	2	2	4	3	4	3	4	4	4	2	2
38	319秒	20	1	1	1	4	12	5	5	22	1	1	1	1	1	1	1	1	1	1	1	1	1	1	1	1	1	1	1	1	1	1	49	34	11	3	94	4	4	2	3	4	4	4	4	4	4	4	4
39	291秒	20	2	2	2	4	14	8	6	28	1	1	1	1	2	1	2	1	2	2	1	1	2	1	1	1	1	2	1	1	1	1	47	28	10	3	85	4	4	2	4	4	4	4	4	3	4	3	4
40	461秒	20	1	1	1	4	12	5	5	22	1	1	1	1	1	1	1	1	1	1	1	1	1	1	1	1	1	1	1	1	1	1	39	25	9	3	73	3	3	3	3	3	3	3	3	3	3	3	3
41	728秒	20	2	1	1	4	12	5	5	22	1	1	1	1	1	1	1	1	1	1	1	1	1	1	1	1	1	1	1	1	1	1	52	36	12	3	100	4	4	4	4	4	4	4	4	4	4	4	4
42	274秒	20	1	1	1	4	12	7	5	24	1	1	1	1	2	1	1	1	1	1	1	1	2	1	1	1	1	1	1	1	1	1	37	24	9	3	70	3	3	1	3	3	3	3	3	3	3	3	3
43	451秒	20	1	1	1	4	12	5	5	22	1	1	1	1	1	1	1	1	1	1	1	1	1	1	1	1	1	1	1	1	1	1	34	26	9	3	69	3	3	0	3	3	3	2	3	2	3	3	3
44	569秒	20	1	2	2	4	16	10	9	35	2	1	1	2	2	1	2	1	2	1	2	2	2	2	2	3	1	1	1	1	2	1	44	29	12	3	85	4	4	0	4	4	4	3	4	4	4	3	3
45	171秒	20	2	1	1	4	12	5	5	22	1	1	1	1	1	1	1	1	1	1	1	1	1	1	1	1	1	1	1	1	1	1	52	36	12	3	100	4	4	4	4	4	4	4	4	4	4	4	4
46	284秒	20	2	1	2	3	24	10	10	44	2	2	2	2	2	2	2	2	2	2	2	2	2	2	2	2	2	2	2	2	2	2	39	27	9	3	75	3	3	3	3	3	3	3	3	3	3	3	3
47	207秒	20	2	1	1	4	12	5	5	22	1	1	1	1	1	1	1	1	1	1	1	1	1	1	1	1	1	1	1	1	1	1	52	32	12	3	96	4	4	4	4	4	4	4	4	4	4	4	4
48	177秒	20	2	2	1	4	13	7	5	25	1	1	1	1	2	1	1	1	1	1	1	1	2	2	1	1	1	1	1	1	1	1	26	18	6	2	50	2	2	2	2	2	2	2	2	2	2	2	2
49	883秒	20	2	1	1	4	12	5	5	22	1	1	1	1	1	1	1	1	1	1	1	1	1	1	1	1	1	1	1	1	1	1	52	36	12	3	100	4	4	4	4	4	4	4	4	4	4	4	4
50	972秒	20	2	1	1	4	15	6	6	27	1	1	1	1	1	1	1	1	1	1	1	2	2	2	1	1	2	2	1	1	1	1	37	26	9	3	72	3	3	3	3	3	3	3	3	3	3	3	3
51	1294秒	20	2	2	2	4	12	6	6	24	1	1	1	1	1	1	1	1	1	1	1	1	2	1	1	1	1	1	1	2	1	1	52	36	12	3	100	4	4	4	4	4	4	4	4	4	4	4	4
52	549秒	20	2	1	2	3	12	11	11	34	1	1	1	1	1	1	1	1	1	4	4	4	4	1	1	1	1	1	1	1	1	1	48	36	12	3	96	4	4	0	4	4	4	4	4	4	4	4	4
53	319秒	20	2	1	2	4	12	5	5	22	1	1	1	1	1	1	1	1	1	1	1	1	1	1	1	1	1	1	1	1	1	1	51	32	10	3	93	4	4	4	4	4	4	4	4	3	4	4	4
54	285秒	20	2	2	2	2	12	5	5	22	1	1	1	1	1	1	1	1	1	1	1	1	1	1	1	1	1	1	1	1	1	1	48	36	12	3	96	4	4	0	4	4	4	4	4	4	4	4	4
55	636秒	20	2	1	1	4	17	10	14	41	2	2	1	1	2	2	4	1	1	1	2	3	3	3	2	2	1	1	1	2	3	1	39	27	8	3	74	3	3	3	3	3	3	3	3	3	3	3	3
56	171秒	20	2	1	1	4	12	5	5	22	1	1	1	1	1	1	1	1	1	1	1	1	1	1	1	1	1	1	1	1	1	1	50	36	12	3	98	4	4	2	4	4	4	4	4	4	4	4	4
57	258秒	20	2	2	2	4	24	10	10	44	2	2	2	2	2	2	2	2	2	2	2	2	2	2	2	2	2	2	2	2	2	2	52	36	12	3	100	4	4	4	4	4	4	4	4	4	4	4	4
58	327秒	20	2	1	1	4	12	6	5	23	1	1	1	1	1	1	1	1	1	1	1	1	2	1	1	1	1	1	1	1	1	1	47	33	12	3	92	4	4	2	4	4	4	4	4	4	4	4	4
59	343秒	20	2	2	2	2	14	8	7	29	1	1	1	1	1	1	2	1	1	1	2	1	2	2	2	2	1	2	1	1	1	1	39	27	9	3	75	3	3	3	3	3	3	3	3	3	3	3	3
60	375秒	20	2	1	1	1	17	12	7	36	1	1	2	1	3	1	1	1	2	1	1	1	4	2	1	3	1	3	1	3	1	1	51	36	12	3	99	4	4	3	4	4	4	4	4	4	4	4	4
61	284秒	20	2	1	2	4	23	10	12	45	1	3	1	2	2	1	3	2	2	2	2	3	2	3	2	2	2	2	2	2	2	2	26	18	6	2	50	2	2	2	2	2	2	2	2	2	2	2	2
62	493秒	20	2	1	2	3	24	10	10	44	2	2	2	2	2	2	2	2	2	2	2	2	2	2	2	2	2	2	2	2	2	2	26	18	6	2	50	2	2	2	2	2	2	2	2	2	2	2	2
63	378秒	20	2	1	1	4	12	8	8	28	1	1	1	1	1	1	1	1	1	1	1	4	4	1	1	1	1	1	1	1	1	1	30	21	8	2	59	3	3	0	2	2	2	3	2	3	3	3	2
64	269秒	20	1	1	1	4	12	5	6	23	1	1	1	1	1	1	1	1	1	1	1	2	1	1	1	1	1	1	1	1	1	1	47	33	12	3	92	4	4	1	2	4	4	4	4	4	4	4	4
65	717秒	20	2	2	2	4	12	5	5	22	1	1	1	1	1	1	1	1	1	1	1	1	1	1	1	1	1	1	1	1	1	1	45	26	7	3	78	4	4	0	4	4	2	3	4	4	4	4	4
66	754秒	20	1	1	1	4	15	14	14	43	1	2	1	1	3	1	4	1	1	2	3	4	4	2	3	2	1	2	1	2	1	1	52	36	12	3	100	4	4	4	4	4	4	4	4	4	4	4	4
67	397秒	20	1	1	1	4	22	8	7	37	2	2	2	2	2	2	1	1	1	1	1	1	2	2	1	2	2	2	2	2	2	2	37	27	9	3	73	3	3	3	2	3	3	3	3	3	3	3	2
68	1436秒	20	2	1	2	4	12	6	5	23	1	1	1	1	1	1	1	1	1	1	1	1	2	1	1	1	1	1	1	1	1	1	47	34	12	3	93	4	4	0	4	4	4	3	4	4	4	4	4
69	191秒	20	2	1	1	4	12	5	5	22	1	1	1	1	1	1	1	1	1	1	1	1	1	1	1	1	1	1	1	1	1	1	49	33	12	3	94	4	4	1	4	4	4	4	4	4	4	4	4
70	239秒	20	2	1	2	4	12	5	5	22	1	1	1	1	1	1	1	1	1	1	1	1	1	1	1	1	1	1	1	1	1	1	48	32	12	3	92	4	4	0	4	4	4	4	4	4	4	4	4
71	248秒	20	2	1	1	4	12	7	5	24	1	1	1	1	1	1	1	1	1	1	1	1	2	1	1	2	1	1	1	1	1	1	50	36	12	3	98	4	4	2	4	4	4	4	4	4	4	4	4
72	278秒	20	2	2	1	4	13	8	9	30	1	1	1	1	1	1	1	1	1	1	2	2	3	1	1	2	1	2	1	1	3	1	42	29	9	3	80	4	4	3	3	3	3	2	3	3	4	4	3
73	281秒	20	2	1	1	4	12	5	5	22	1	1	1	1	1	1	1	1	1	1	1	1	1	1	1	1	1	1	1	1	1	1	52	36	12	3	100	4	4	4	4	4	4	4	4	4	4	4	4
74	294秒	20	2	1	2	4	12	8	5	25	1	1	1	1	1	1	1	1	1	2	1	1	2	1	2	1	1	1	1	1	1	1	44	26	8	3	78	4	4	3	3	3	4	3	3	3	4	4	3
75	572秒	20	2	1	2	4	15	7	7	29	4	1	1	1	1	1	1	1	1	2	3	1	2	1	1	1	1	1	1	1	1	1	52	28	12	3	92	4	4	4	4	4	4	4	4	4	4	4	4
76	295秒	20	1	1	1	4	13	5	5	23	2	1	1	1	1	1	1	1	1	1	1	1	1	1	1	1	1	1	1	1	1	1	39	27	9	3	75	3	3	3	3	3	3	3	3	3	3	3	3
77	254秒	20	2	1	2	4	12	5	5	22	1	1	1	1	1	1	1	1	1	1	1	1	1	1	1	1	1	1	1	1	1	1	46	31	12	3	89	4	4	0	3	4	4	4	4	3	4	4	4
78	348秒	20	2	1	1	4	12	9	12	33	1	1	1	1	1	1	3	1	1	2	3	3	2	1	2	2	1	1	1	2	1	1	42	27	9	3	78	4	4	2	3	3	4	3	3	2	4	3	3
79	419秒	20	2	1	1	4	18	9	10	37	2	1	1	1	1	1	2	2	2	2	2	1	2	1	2	2	2	2	1	2	3	2	36	20	9	2	65	2	2	3	2	3	3	3	3	2	4	3	3
80	380秒	20	2	1	1	4	13	6	5	24	1	2	1	1	1	1	1	1	1	1	1	1	2	1	1	1	1	1	1	1	1	1	49	20	10	3	79	4	4	4	4	4	4	3	4	4	4	4	4
81	425秒	20	2	1	2	2	24	9	9	42	2	2	2	3	1	2	2	2	1	1	2	1	3	3	2	2	2	2	2	2	2	1	39	21	8	3	68	3	3	3	3	3	3	3	3	3	3	3	3
82	148秒	20	2	1	1	4	12	5	5	22	1	1	1	1	1	1	1	1	1	1	1	1	1	1	1	1	1	1	1	1	1	1	48	34	12	3	94	4	4	1	3	4	4	4	4	4	4	4	4
83	554秒	20	2	1	2	4	12	5	5	22	1	1	1	1	1	1	1	1	1	1	1	1	1	1	1	1	1	1	1	1	1	1	52	33	12	3	97	4	4	4	4	4	4	4	4	4	4	4	4
84	193秒	20	2	1	2	4	12	5	5	22	1	1	1	1	1	1	1	1	1	1	1	1	1	1	1	1	1	1	1	1	1	1	52	36	12	3	100	4	4	4	4	4	4	4	4	4	4	4	4
85	361秒	20	2	1	1	4	12	5	5	22	1	1	1	1	1	1	1	1	1	1	1	1	1	1	1	1	1	1	1	1	1	1	52	36	12	3	100	4	4	4	4	4	4	4	4	4	4	4	4
86	491秒	20	2	2	2	4	15	7	7	29	1	1	1	4	2	1	1	1	1	1	2	2	2	1	1	1	1	1	1	1	1	1	45	27	11	3	83	4	4	3	3	3	4	3	3	3	4	4	4
87	301秒	20	2	1	2	4	19	12	7	38	1	2	1	1	3	1	1	1	1	1	1	1	3	3	3	2	2	2	2	2	2	2	44	33	11	3	88	3	3	1	3	3	4	4	4	3	4	4	4
88	654秒	20	2	1	1	4	23	9	13	45	2	2	1	2	1	2	3	2	3	1	2	4	3	1	2	2	1	3	2	1	3	2	43	27	12	3	82	2	4	4	4	4	4	2	4	4	4	3	2
89	568秒	20	2	1	2	4	12	8	8	28	1	1	1	1	1	1	1	1	1	1	1	4	4	1	1	1	1	1	1	1	1	1	44	33	11	3	88	3	3	1	3	3	4	4	4	3	4	4	4
90	308秒	20	2	1	2	4	24	10	10	44	2	2	2	2	2	2	2	2	2	2	2	2	2	2	2	2	2	2	2	2	2	2	38	27	9	3	74	3	3	2	3	3	3	3	3	3	3	3	3
91	414秒	20	2	1	2	4	12	5	5	22	1	1	1	1	1	1	1	1	1	1	1	1	1	1	1	1	1	1	1	1	1	1	48	34	12	3	94	4	4	4	4	4	4	4	4	4	4	4	4
92	773秒	20	2	1	2	4	12	5	5	22	1	1	1	1	1	1	1	1	1	1	1	1	1	1	1	1	1	1	1	1	1	1	49	33	10	3	92	4	4	1	4	4	4	4	4	4	4	4	4
93	292秒	20	1	1	2	4	14	8	11	33	2	1	1	1	1	1	1	1	1	1	2	2	3	1	1	2	1	2	1	3	3	1	45	33	12	3	90	4	4	2	4	4	4	4	4	3	4	4	4
94	112秒	20	2	1	2	4	12	5	5	22	1	1	1	1	1	1	1	1	1	1	1	1	1	1	1	1	1	1	1	1	1	1	52	36	12	3	100	4	4	4	4	4	4	4	4	4	4	4	4
95	202秒	20	2	1	1	4	12	5	5	22	1	1	1	1	1	1	1	1	1	1	1	1	1	1	1	1	1	1	1	1	1	1	52	32	12	3	96	4	4	4	4	4	4	4	4	4	4	4	4
96	514秒	20	2	1	2	4	24	10	10	44	2	2	2	2	2	2	2	2	2	2	2	2	2	2	2	2	2	2	2	2	2	2	33	20	7	2	60	3	3	2	2	2	3	2	3	4	3	2	2
97	628秒	20	2	2	2	4	16	15	6	37	2	1	1	1	3	1	1	3	1	1	2	1	3	1	4	4	1	2	1	1	1	1	31	24	5	2	60	3	3	2	2	2	2	3	2	3	2	2	3
98	305秒	20	2	1	1	4	12	6	5	23	1	1	1	1	1	1	1	1	1	1	1	1	2	1	1	1	1	1	1	1	1	1	37	27	9	3	73	3	3	1	3	3	3	3	3	3	3	3	3
99	737秒	20	2	1	2	4	12	9	13	34	1	1	1	1	1	1	1	1	1	2	2	4	4	1	1	1	1	1	1	4	2	1	50	32	12	3	94	4	4	4	4	4	4	4	2	4	4	4	4
100	313秒	20	2	1	2	4	12	5	5	22	1	1	1	1	1	1	1	1	1	1	1	1	1	1	1	1	1	1	1	1	1	1	52	36	12	3	100	4	4	4	4	4	4	4	4	4	4	4	4
101	135秒	20	2	1	1	4	12	5	5	22	1	1	1	1	1	1	1	1	1	1	1	1	1	1	1	1	1	1	1	1	1	1	26	18	6	2	50	3	3	0	2	2	2	2	2	2	2	2	2
102	220秒	20	2	1	1	4	12	5	5	22	1	1	1	1	1	1	1	1	1	1	1	1	1	1	1	1	1	1	1	1	1	1	52	36	12	3	100	4	4	4	4	4	4	4	4	4	4	4	4
103	191秒	20	2	1	2	4	12	5	5	22	1	1	1	1	1	1	1	1	1	1	1	1	1	1	1	1	1	1	1	1	1	1	39	27	9	3	75	3	3	3	3	3	3	3	3	3	3	3	3
104	358秒	20	2	1	1	4	12	6	5	23	1	1	1	1	1	1	1	1	1	1	1	1	2	1	1	1	1	1	1	1	1	1	39	25	9	3	73	3	3	3	3	3	3	3	3	3	3	3	3
105	400秒	20	2	1	1	4	12	5	5	22	1	1	1	1	1	1	1	1	1	1	1	1	1	1	1	1	1	1	1	1	1	1	50	34	12	3	96	4	4	4	2	4	4	4	4	4	4	4	4
106	502秒	20	2	2	2	4	12	5	5	22	1	1	1	1	1	1	1	1	1	1	1	1	1	1	1	1	1	1	1	1	1	1	44	30	11	3	85	4	4	0	3	4	4	3	4	3	4	3	4
107	474秒	20	2	1	2	4	15	8	6	29	2	2	2	1	2	1	1	1	1	1	2	1	3	1	1	1	1	1	1	1	1	1	40	26	9	3	75	3	3	3	3	3	3	3	3	3	4	4	2
108	616秒	20	2	1	1	4	12	8	8	28	1	1	1	1	2	1	1	1	1	1	3	1	2	1	1	2	1	1	1	1	2	1	42	26	8	3	76	4	3	0	3	3	4	3	4	4	4	3	4
109	682秒	20	2	1	1	4	16	9	10	35	2	1	1	1	2	1	2	1	1	1	2	2	2	1	2	2	2	2	2	2	2	1	29	19	7	2	55	3	3	2	2	2	2	2	2	3	2	2	2
110	298秒	20	2	1	1	4	12	5	6	23	1	1	1	1	1	1	1	1	1	1	2	1	1	1	1	1	1	1	1	1	1	1	48	32	12	3	92	4	4	0	4	4	4	4	4	4	4	4	4
111	442秒	20	2	1	2	3	24	10	10	44	2	2	2	2	2	2	2	2	2	2	2	2	2	2	2	2	2	2	2	2	2	2	39	27	9	3	75	3	3	3	3	3	3	3	3	3	3	3	3
112	249秒	20	2	1	1	4	12	5	7	24	1	1	1	1	1	1	1	1	1	1	2	2	1	1	1	1	1	1	1	1	1	1	26	18	6	2	50	2	2	2	2	2	2	2	2	2	2	2	2
113	274秒	20	2	2	1	3	24	10	10	44	2	2	2	2	2	2	2	2	2	2	2	2	2	2	2	2	2	2	2	2	2	2	26	18	6	2	50	2	2	2	2	2	2	2	2	2	2	2	2
114	318秒	20	2	1	1	4	14	7	11	32	2	2	1	1	1	1	1	1	1	1	2	4	2	1	2	1	1	1	1	1	3	1	52	35	12	3	99	4	4	4	4	4	4	4	4	4	4	4	4
115	342秒	20	2	1	1	4	12	9	5	26	1	1	1	1	2	1	1	1	1	1	1	1	2	1	2	2	1	1	1	1	1	1	46	36	12	3	94	4	2	1	3	4	4	4	4	4	4	4	4
116	430秒	20	2	2	2	4	14	7	6	27	1	1	1	2	1	1	1	1	1	1	1	2	2	2	1	2	1	1	1	1	1	1	39	27	9	3	75	3	3	3	3	3	3	3	3	3	3	3	3
117	209秒	20	2	1	2	4	12	5	5	22	1	1	1	1	1	1	1	1	1	1	1	1	1	1	1	1	1	1	1	1	1	1	39	27	9	3	75	3	3	3	3	3	3	3	3	3	3	3	3
118	247秒	20	2	1	1	4	12	5	5	22	1	1	1	1	1	1	1	1	1	1	1	1	1	1	1	1	1	1	1	1	1	1	48	34	12	3	94	4	4	1	3	4	4	4	4	4	4	4	4
119	283秒	20	2	1	1	4	16	5	6	27	1	1	2	2	1	1	1	1	2	1	2	1	1	1	1	1	1	2	1	1	1	1	39	25	9	3	73	3	3	3	3	3	3	3	3	3	3	3	3
120	291秒	20	2	1	1	4	12	6	6	24	1	1	1	1	2	1	2	1	1	1	1	1	1	1	1	1	1	1	1	1	1	1	45	29	11	3	85	4	4	3	3	4	4	3	3	3	3	3	4
121	303秒	20	2	1	1	4	13	6	5	24	2	1	1	1	1	1	1	1	1	1	1	1	2	1	1	1	1	1	1	1	1	1	44	29	10	3	83	4	4	2	3	4	4	4	3	2	3	3	4
122	325秒	20	2	1	2	4	16	7	6	29	1	2	1	1	1	1	1	1	2	1	1	2	2	1	2	1	2	2	1	1	1	1	46	27	7	3	80	4	4	1	3	4	4	4	4	4	4	4	3
123	256秒	20	2	1	2	4	24	11	11	46	2	2	2	2	2	2	2	2	2	2	2	3	3	2	2	2	2	2	2	2	2	2	30	19	7	2	56	2	2	1	2	2	3	2	2	3	3	3	3
124	634秒	20	2	1	2	4	12	7	7	26	1	1	1	1	1	1	1	1	1	1	2	2	3	1	1	1	1	1	1	1	1	1	48	36	12	3	96	4	4	1	3	4	4	4	4	4	4	4	4
125	379秒	20	2	1	1	4	12	5	5	22	1	1	1	1	1	1	1	1	1	1	1	1	1	1	1	1	1	1	1	1	1	1	35	24	9	3	68	3	3	1	3	3	3	3	3	3	3	3	3
126	415秒	20	2	2	2	4	12	5	6	23	1	1	1	1	1	1	2	1	1	1	1	1	1	1	1	1	1	1	1	1	1	1	46	32	12	3	90	4	4	2	4	4	4	4	4	4	4	4	4
127	430秒	20	2	1	2	4	20	9	9	38	1	1	1	1	1	2	1	2	2	2	2	2	2	2	2	2	2	2	2	2	2	2	39	27	9	3	75	3	3	3	3	3	3	3	3	3	3	3	3
128	466秒	20	2	1	2	4	12	8	9	29	1	1	1	1	1	1	1	1	1	2	3	3	3	1	1	1	1	1	1	1	1	1	38	27	9	3	74	3	3	2	3	3	3	3	3	3	3	3	3
129	389秒	20	2	1	2	1	20	9	8	37	1	2	1	2	2	2	2	2	2	2	2	1	2	1	2	1	1	2	2	1	2	2	41	28	11	3	80	3	3	2	3	4	4	4	4	2	4	3	3
130	523秒	20	2	1	2	4	12	6	5	23	1	1	1	1	1	1	1	1	1	1	1	1	2	1	1	1	1	1	1	1	1	1	43	30	12	3	85	3	4	1	3	3	4	3	3	3	4	4	4
131	853秒	20	2	1	1	4	12	7	5	24	1	1	1	1	2	1	1	1	1	1	1	1	2	1	1	1	1	1	1	1	1	1	47	32	11	3	90	4	4	2	3	4	4	3	4	3	4	4	4
132	588秒	20	2	1	1	4	14	9	8	31	1	2	1	1	2	1	1	1	1	2	2	3	3	2	1	1	1	1	1	1	1	1	50	34	12	3	96	4	4	2	4	4	4	4	4	4	4	4	4
133	609秒	20	2	2	2	4	14	7	5	26	1	1	1	1	1	1	1	1	1	1	1	1	3	3	1	1	1	1	1	1	1	1	33	27	9	3	69	3	4	1	4	3	4	2	2	3	2	2	2
134	624秒	20	2	1	2	4	12	5	5	22	1	1	1	1	1	1	1	1	1	1	1	1	1	1	1	1	1	1	1	1	1	1	52	33	12	3	97	4	4	4	4	4	4	4	4	4	4	4	4
135	192秒	20	2	1	1	4	12	5	5	22	1	1	1	1	1	1	1	1	1	1	1	1	1	1	1	1	1	1	1	1	1	1	39	27	9	3	75	3	3	3	3	3	3	3	3	3	3	3	3
136	242秒	20	2	1	2	4	26	12	13	51	1	3	1	1	2	3	3	2	3	2	2	3	2	3	3	3	2	3	3	2	3	1	26	18	6	2	50	2	2	2	2	2	2	2	2	2	2	2	2
137	640秒	20	2	2	2	4	15	9	10	34	1	1	1	1	2	1	2	1	2	2	3	1	2	2	1	2	1	2	1	2	2	1	42	26	9	3	77	4	3	2	3	4	4	4	3	3	3	3	3
138	295秒	20	2	1	1	4	12	5	7	24	1	1	1	1	1	1	1	1	1	1	1	2	1	1	1	1	1	1	1	1	2	1	48	33	12	3	93	4	4	0	4	4	4	4	4	4	4	4	4
139	346秒	20	2	2	2	4	13	8	11	32	1	1	1	1	1	1	1	1	1	1	3	4	2	1	2	2	1	2	1	1	2	1	45	31	11	3	87	4	4	1	3	4	4	3	4	2	4	4	4
140	393秒	20	2	1	2	4	12	7	6	25	1	1	1	1	1	1	1	1	1	1	1	2	2	1	1	2	1	1	1	1	1	1	52	34	12	3	98	4	4	4	4	4	4	4	4	4	4	4	4
141	426秒	20	2	1	2	4	15	6	6	27	1	1	1	1	1	1	1	1	1	1	1	1	2	2	1	1	2	2	1	1	2	1	42	26	11	3	79	4	4	0	3	3	4	3	3	4	4	3	4
142	440秒	20	2	1	2	4	14	7	6	27	1	2	1	1	1	1	1	1	1	1	1	2	3	1	1	1	1	2	1	1	1	1	48	36	12	3	96	4	4	0	4	4	4	4	4	4	4	4	4
143	445秒	20	2	1	1	4	13	6	6	25	1	1	1	1	1	1	1	1	1	1	1	2	2	1	1	1	1	2	1	1	1	1	50	35	11	3	96	4	4	2	4	4	4	4	4	4	4	4	4
144	470秒	20	2	1	1	4	12	5	5	22	1	1	1	1	1	1	1	1	1	1	1	1	1	1	1	1	1	1	1	1	1	1	52	34	12	3	98	4	4	4	4	4	4	4	4	4	4	4	4
145	475秒	20	2	2	2	4	12	5	5	22	1	1	1	1	1	1	1	1	1	1	1	1	1	1	1	1	1	1	1	1	1	1	46	29	9	3	84	4	4	0	4	4	4	4	4	4	4	3	4
146	451秒	20	2	1	1	4	12	5	5	22	1	1	1	1	1	1	1	1	1	1	1	1	1	1	1	1	1	1	1	1	1	1	48	30	12	3	90	4	4	0	4	4	4	4	4	4	4	4	4
147	496秒	20	2	1	1	4	13	10	12	35	1	1	1	1	1	1	4	1	1	1	3	3	4	1	2	2	1	2	1	1	1	1	48	32	12	3	92	4	4	0	4	4	4	4	4	4	4	4	4
148	493秒	20	2	1	1	4	12	6	6	24	1	1	1	1	1	1	1	1	1	1	2	1	2	1	1	1	1	1	1	1	1	1	34	22	9	2	65	3	3	1	2	3	3	2	2	3	3	3	3
149	852秒	20	2	1	2	4	12	5	6	23	1	1	1	1	1	1	2	1	1	1	1	1	1	1	1	1	1	1	1	1	1	1	45	32	12	3	89	4	4	0	4	4	3	4	4	3	4	4	4
150	379秒	20	2	1	1	4	23	14	11	48	4	2	2	2	4	2	1	2	2	1	3	1	4	1	2	3	1	2	1	4	2	2	38	26	9	3	73	3	3	1	3	3	3	3	3	3	3	4	3
151	677秒	20	2	2	1	4	20	11	9	40	2	3	1	2	2	2	3	1	1	1	3	1	4	2	2	2	2	2	1	1	1	1	42	32	8	3	82	4	4	2	2	3	3	3	3	4	4	4	3
152	240秒	20	2	1	1	4	24	10	10	44	2	2	2	2	2	2	2	2	2	2	2	2	2	2	2	2	2	2	2	2	2	2	38	25	9	3	72	3	3	2	3	3	3	3	3	3	3	3	3
153	136秒	20	2	1	1	4	12	5	5	22	1	1	1	1	1	1	1	1	1	1	1	1	1	1	1	1	1	1	1	1	1	1	52	36	12	3	100	4	4	4	4	4	4	4	4	4	4	4	4
154	357秒	20	2	1	1	4	13	9	9	31	1	1	1	1	2	1	2	1	1	1	2	2	2	1	2	2	1	2	1	1	2	1	52	32	12	3	96	4	4	4	4	4	4	4	4	4	4	4	4
155	194秒	20	2	1	2	4	12	5	5	22	1	1	1	1	1	1	1	1	1	1	1	1	1	1	1	1	1	1	1	1	1	1	49	33	12	3	94	4	4	2	3	4	4	4	4	4	4	4	4
156	393秒	20	2	1	2	4	13	7	7	27	2	1	1	1	1	1	1	1	1	1	2	2	3	1	1	1	1	1	1	1	1	1	52	35	12	3	99	4	4	4	4	4	4	4	4	4	4	4	4
157	331秒	20	2	1	2	4	12	6	8	26	1	1	1	1	1	1	1	1	1	1	2	3	2	1	1	1	1	1	1	1	1	1	38	26	9	3	73	3	3	2	3	3	3	3	3	3	3	3	3
158	390秒	20	2	1	2	4	17	9	14	40	1	4	1	1	1	1	1	1	1	1	4	4	4	2	1	2	1	2	1	1	4	1	50	36	12	3	98	4	4	2	4	4	4	4	4	4	4	4	4
159	520秒	20	2	1	1	4	21	14	12	47	2	1	2	2	3	2	1	1	2	2	3	2	3	2	3	3	2	2	2	3	3	1	42	28	9	3	79	3	4	2	3	3	4	3	3	3	4	3	4
160	306秒	20	2	1	1	4	16	10	8	34	1	1	1	1	2	1	1	1	2	2	2	2	2	2	2	2	1	2	1	1	2	2	38	27	9	3	74	3	3	1	3	3	3	3	3	3	3	3	4
161	382秒	20	2	1	1	4	21	8	5	34	2	2	2	2	2	1	1	1	1	1	1	1	2	2	1	2	2	2	2	1	1	2	33	20	6	2	59	3	3	0	2	3	4	2	2	3	2	3	3
162	677秒	20	2	1	1	4	12	5	5	22	1	1	1	1	1	1	1	1	1	1	1	1	1	1	1	1	1	1	1	1	1	1	39	27	9	3	75	3	3	3	3	3	3	3	3	3	3	3	3
163	714秒	20	2	2	1	4	12	8	6	26	1	1	1	1	2	1	1	1	1	1	2	1	2	1	1	2	1	1	1	1	1	1	39	26	9	3	74	3	3	3	3	3	3	3	3	3	3	3	3
164	193秒	20	2	2	2	4	12	5	5	22	1	1	1	1	1	1	1	1	1	1	1	1	1	1	1	1	1	1	1	1	1	1	52	36	12	3	100	4	4	4	4	4	4	4	4	4	4	4	4
165	249秒	20	1	1	2	4	12	5	5	22	1	1	1	1	1	1	1	1	1	1	1	1	1	1	1	1	1	1	1	1	1	1	35	24	10	3	69	3	3	3	1	3	3	3	3	3	3	3	3
166	498秒	20	2	1	1	4	15	7	10	32	1	2	1	1	1	1	1	1	2	2	2	3	2	1	1	1	1	1	1	2	2	2	49	33	10	3	92	4	4	4	4	4	4	4	4	4	4	4	1
167	235秒	20	2	1	1	4	12	5	5	22	1	1	1	1	1	1	1	1	1	1	1	1	1	1	1	1	1	1	1	1	1	1	44	33	12	3	89	0	4	0	4	4	4	4	4	4	4	4	4
168	244秒	20	2	1	1	4	20	11	10	41	2	2	2	2	2	1	2	1	1	2	3	1	3	2	2	2	2	2	1	2	2	2	40	26	9	3	75	3	3	3	3	3	4	3	3	3	3	3	3
169	331秒	20	2	1	1	4	12	7	10	29	1	1	1	1	1	1	1	1	1	1	1	4	2	1	1	2	1	1	1	2	2	1	50	32	12	3	94	4	4	2	4	4	4	4	4	4	4	4	4
170	270秒	20	2	1	2	4	24	10	10	44	2	2	2	2	2	2	2	2	2	2	2	2	2	2	2	2	2	2	2	2	2	2	39	27	9	3	75	3	3	3	3	3	3	3	3	3	3	3	3
171	360秒	20	2	1	1	4	24	11	10	45	2	2	2	2	2	2	2	2	2	2	2	2	3	2	2	2	2	2	2	2	2	2	39	27	9	3	75	3	3	3	3	3	3	3	3	3	3	3	3
172	355秒	20	2	2	1	4	12	6	5	23	1	1	1	1	1	1	1	1	1	1	1	1	2	1	1	1	1	1	1	1	1	1	37	24	10	3	71	3	4	2	3	3	3	2	3	3	3	2	3
173	199秒	20	2	1	2	4	20	8	8	36	2	2	2	2	2	2	2	2	2	2	2	2	2	2	1	1	1	1	1	1	1	1	52	33	12	3	97	4	4	4	4	4	4	4	4	4	4	4	4
174	217秒	20	2	1	2	4	12	5	5	22	1	1	1	1	1	1	1	1	1	1	1	1	1	1	1	1	1	1	1	1	1	1	52	36	12	3	100	4	4	4	4	4	4	4	4	4	4	4	4
175	395秒	20	2	2	2	4	12	5	5	22	1	1	1	1	1	1	1	1	1	1	1	1	1	1	1	1	1	1	1	1	1	1	50	32	8	3	90	4	4	2	4	4	4	4	4	4	4	4	4
176	414秒	20	2	1	2	4	19	13	13	45	1	1	1	1	2	1	3	2	2	2	3	1	3	2	3	3	2	3	1	3	3	2	27	17	6	2	50	3	2	1	2	2	2	2	2	3	2	2	2
177	447秒	20	2	1	2	4	12	6	5	23	1	1	1	1	1	1	1	1	1	1	1	1	1	1	2	1	1	1	1	1	1	1	38	25	8	3	71	3	3	3	3	3	3	3	3	3	3	2	3
178	401秒	20	2	2	2	2	17	7	6	30	2	1	2	2	1	1	1	1	1	1	2	1	2	2	1	2	1	2	1	1	1	1	26	18	6	2	50	2	3	2	1	2	2	2	2	2	2	2	2
179	455秒	20	2	2	2	3	13	7	5	25	1	2	1	1	2	1	1	1	1	1	1	1	2	1	1	1	1	1	1	1	1	1	47	34	12	3	93	4	4	2	3	4	4	4	4	2	4	4	4
180	304秒	20	2	1	1	4	12	5	7	24	1	1	1	1	1	1	1	1	1	1	2	2	1	1	1	1	1	1	1	1	1	1	52	34	12	3	98	4	4	4	4	4	4	4	4	4	4	4	4
181	2183秒	20	2	1	1	4	13	6	6	25	2	1	1	1	1	1	2	1	1	1	1	1	2	1	1	1	1	1	1	1	1	1	46	33	11	3	90	4	4	1	3	3	4	4	4	4	4	4	3
182	345秒	20	2	1	1	4	12	5	5	22	1	1	1	1	1	1	1	1	1	1	1	1	1	1	1	1	1	1	1	1	1	1	52	36	12	3	100	4	4	4	4	4	4	4	4	4	4	4	4
183	171秒	20	2	1	1	4	25	10	10	45	3	2	2	2	2	2	2	2	2	2	2	2	2	2	2	2	2	2	2	2	2	2	33	18	6	2	57	3	3	2	3	3	3	3	3	2	2	2	2
184	549秒	20	2	1	1	4	12	5	5	22	1	1	1	1	1	1	1	1	1	1	1	1	1	1	1	1	1	1	1	1	1	1	51	32	10	3	93	4	4	3	4	4	4	4	4	4	4	4	4
185	681秒	20	2	2	2	4	13	6	10	29	1	1	1	1	1	1	1	1	1	1	2	2	2	1	1	1	1	2	1	2	3	1	51	33	11	3	95	4	4	4	4	4	4	3	4	4	4	4	4
186	801秒	20	2	2	1	4	20	12	10	42	1	2	1	2	3	2	2	2	2	2	2	2	3	2	2	2	1	2	1	2	2	2	36	26	9	3	71	3	3	3	3	3	3	3	3	2	2	3	3
187	2663秒	20	2	1	2	4	25	11	9	45	2	3	2	2	2	2	2	2	2	2	2	2	3	2	2	2	2	2	2	1	2	2	35	21	9	2	65	3	3	1	2	3	3	3	3	3	3	3	3
188	301秒	20	2	1	1	4	17	10	11	38	1	2	1	1	2	1	2	2	1	2	3	1	2	2	2	2	1	2	2	2	3	1	40	27	10	3	77	4	3	2	3	3	3	3	3	4	3	3	3
189	193秒	20	2	1	2	4	28	13	14	55	1	2	1	3	2	3	2	2	3	2	3	3	3	2	3	3	3	2	3	3	3	3	20	22	7	2	49	1	1	2	2	1	2	2	2	1	1	2	1
190	298秒	20	2	2	1	4	19	10	6	35	1	4	1	1	2	1	1	1	1	2	2	1	2	2	2	2	3	2	1	1	1	1	42	32	12	3	86	4	4	0	4	4	4	0	4	2	4	4	4
191	523秒	20	2	1	1	4	16	8	9	33	1	1	1	1	1	1	2	2	2	1	2	2	2	2	2	2	2	1	1	1	2	1	39	24	8	3	71	4	4	2	3	3	3	2	0	3	4	4	4
192	791秒	20	2	1	2	4	12	9	10	31	1	1	1	1	2	1	2	1	1	1	2	2	2	1	2	2	1	1	1	2	2	1	46	31	12	3	89	4	4	4	3	4	3	3	3	3	4	4	4
193	254秒	20	2	1	1	4	12	7	5	24	1	1	1	1	1	1	1	1	1	1	1	1	3	1	1	1	1	1	1	1	1	1	39	27	9	3	75	3	3	3	3	3	3	3	3	3	3	3	3
194	302秒	20	2	1	1	4	21	13	8	42	2	1	1	2	1	1	3	1	3	2	2	1	4	2	3	3	3	3	1	1	1	1	52	33	12	3	97	4	4	4	4	4	4	4	4	4	4	4	4
195	983秒	20	2	1	2	4	22	10	9	41	2	2	2	2	2	1	1	1	2	2	2	2	2	2	2	2	2	3	1	2	2	2	37	25	9	3	71	3	3	2	3	3	3	2	3	3	3	3	3
196	244秒	20	2	1	1	4	24	10	10	44	2	2	2	2	2	2	2	2	2	2	2	2	2	2	2	2	2	2	2	2	2	2	37	27	8	3	72	3	3	2	2	3	3	3	3	3	3	3	3
197	207秒	20	2	1	2	4	18	8	9	35	2	2	2	1	1	1	2	1	2	2	2	1	2	1	1	2	2	2	1	2	2	1	43	30	8	3	81	4	4	1	2	3	3	4	2	4	4	4	4
198	159秒	20	2	1	2	4	13	6	5	24	1	1	1	1	1	1	1	1	1	1	1	1	1	1	1	2	2	1	1	1	1	1	24	22	7	2	53	2	1	2	2	2	2	0	2	2	2	2	3
199	3905秒	20	2	1	1	4	14	9	6	29	1	1	1	1	1	1	1	1	1	1	1	2	3	2	2	2	1	2	1	1	1	1	39	25	9	3	73	3	3	3	3	3	3	3	3	3	3	3	3
200	344秒	20	2	1	2	4	22	10	10	42	1	2	1	2	2	2	2	2	2	2	2	2	2	2	2	2	2	2	2	2	2	2	26	18	6	2	50	2	2	2	2	2	2	2	2	2	2	2	2
201	670秒	20	1	1	1	4	12	5	7	24	1	1	1	1	1	1	1	1	1	1	2	2	1	1	1	1	1	1	1	1	1	1	50	33	12	3	95	4	4	2	4	4	4	4	4	4	4	4	4
202	246秒	20	2	1	2	4	19	7	6	32	2	2	2	2	2	2	2	2	2	2	1	1	1	1	1	1	1	1	1	1	1	1	39	28	11	3	78	3	3	3	3	3	3	3	3	3	3	3	3
203	147秒	20	2	1	2	4	48	20	20	88	4	4	4	4	4	4	4	4	4	4	4	4	4	4	4	4	4	4	4	4	4	4	50	34	12	3	96	4	4	2	4	4	4	4	4	4	4	4	4
204	344秒	20	2	1	2	4	13	11	7	31	1	1	1	1	1	1	1	1	1	1	1	3	3	2	3	3	1	1	1	1	1	1	38	27	8	3	73	3	3	3	3	3	3	3	3	3	3	4	1
205	676秒	20	2	1	2	4	25	13	11	49	2	2	2	2	2	2	2	2	2	2	2	2	3	3	3	3	2	2	2	3	2	2	37	27	9	3	73	3	3	3	3	3	3	3	3	3	3	3	3
206	693秒	20	2	1	1	3	20	11	9	40	1	3	1	2	3	1	3	2	2	2	2	1	2	3	2	2	1	2	1	1	2	1	39	21	8	3	68	3	4	2	3	2	4	1	3	4	3	3	4
207	244秒	20	2	2	2	4	15	8	5	28	1	1	1	1	1	1	1	1	1	1	1	1	4	1	1	1	1	4	1	1	1	1	26	18	6	2	50	2	2	2	2	2	2	2	2	2	2	2	2
208	666秒	20	2	1	2	4	12	5	5	22	1	1	1	1	1	1	1	1	1	1	1	1	1	1	1	1	1	1	1	1	1	1	50	31	12	3	93	4	4	2	4	4	4	4	4	4	4	4	4
209	319秒	20	1	2	2	4	12	5	6	23	1	1	1	1	1	1	1	1	1	1	2	1	1	1	1	1	1	1	1	1	1	1	45	30	10	3	85	4	4	0	3	4	4	4	4	2	4	4	4
210	275秒	20	2	1	1	4	19	10	11	40	1	4	1	1	1	1	1	1	1	1	3	1	4	2	2	2	3	2	1	3	3	1	50	36	12	3	98	4	4	2	4	4	4	4	4	4	4	4	4
211	293秒	20	2	2	2	4	24	10	10	44	2	2	2	2	2	2	2	2	2	2	2	2	2	2	2	2	2	2	2	2	2	2	27	18	6	2	51	2	2	2	2	2	2	2	2	3	2	2	2
212	274秒	20	2	2	2	4	18	10	11	39	2	3	1	1	2	1	2	1	1	1	3	2	3	2	2	2	2	2	1	2	2	1	30	20	8	2	58	3	2	1	2	2	1	2	3	3	3	3	3
213	308秒	20	2	1	1	4	13	5	5	23	2	1	1	1	1	1	1	1	1	1	1	1	1	1	1	1	1	1	1	1	1	1	48	32	12	3	92	4	4	0	4	4	4	4	4	4	4	4	4
214	284秒	20	2	2	2	4	12	5	5	22	1	1	1	1	1	1	1	1	1	1	1	1	1	1	1	1	1	1	1	1	1	1	45	33	12	3	90	4	4	3	3	3	3	3	3	3	4	4	4
215	378秒	20	2	1	1	4	12	6	6	24	1	1	1	1	1	1	1	1	1	1	1	2	2	1	1	1	1	1	1	1	1	1	52	36	12	3	100	4	4	4	4	4	4	4	4	4	4	4	4
216	329秒	20	2	1	2	4	12	8	5	25	1	1	1	1	3	1	1	1	1	1	1	1	2	1	1	1	1	1	1	1	1	1	49	33	11	3	93	4	4	2	3	4	4	4	4	4	4	4	4
217	496秒	20	2	1	2	4	16	9	9	34	1	2	1	1	2	1	1	1	1	1	3	3	2	2	2	2	1	2	2	1	1	1	34	27	9	3	70	3	3	0	3	3	3	3	3	3	3	3	1
218	656秒	20	2	2	2	4	17	10	7	34	1	2	2	1	2	1	1	1	1	2	2	2	3	2	2	1	1	2	1	1	1	2	39	27	9	3	75	3	3	3	3	3	3	3	3	3	3	3	3
219	380秒	20	2	1	1	4	12	5	5	22	1	1	1	1	1	1	1	1	1	1	1	1	1	1	1	1	1	1	1	1	1	1	48	35	12	3	95	4	4	2	3	4	4	4	4	3	4	4	4
220	490秒	20	2	1	1	4	14	13	10	37	1	1	1	1	2	1	2	1	1	2	2	2	4	1	2	3	1	2	1	2	2	2	45	33	12	3	90	4	4	2	4	4	4	3	3	4	4	4	4
221	360秒	20	2	1	1	3	12	8	5	25	1	1	1	1	1	1	1	1	1	1	1	1	1	1	1	4	1	1	1	1	1	1	52	36	12	3	100	4	4	4	4	4	4	4	4	4	4	4	4
222	496秒	20	2	1	1	3	17	8	11	36	2	2	1	2	1	1	1	1	2	2	2	3	2	1	2	1	1	2	1	2	3	1	26	18	6	2	50	2	2	2	2	2	2	2	2	2	2	2	2
223	409秒	20	2	2	2	4	17	7	6	30	1	2	2	1	1	1	1	1	1	1	2	1	2	3	1	2	1	2	1	1	1	1	37	26	9	3	72	3	3	2	2	3	3	3	3	3	3	3	3
224	339秒	20	2	1	2	4	25	12	14	51	2	2	2	2	2	2	3	2	2	2	3	3	3	2	2	3	2	3	2	2	3	2	32	24	6	2	62	3	2	2	2	2	2	2	3	3	3	3	3
225	204秒	20	2	2	2	4	12	6	5	23	1	1	1	1	1	1	1	1	1	1	1	1	2	1	1	1	1	1	1	1	1	1	37	26	9	3	72	3	3	2	2	3	3	3	3	3	3	3	3
226	434秒	20	2	1	2	4	16	8	8	32	2	2	1	1	2	2	2	1	1	2	3	1	2	2	1	1	1	1	1	1	1	1	39	28	12	3	79	4	4	1	3	3	3	4	3	2	3	3	4
227	3595秒	20	2	1	2	4	12	7	7	26	1	1	1	1	2	1	1	1	1	1	3	1	2	1	1	1	1	1	1	1	1	1	49	26	12	3	87	4	4	2	4	4	4	4	4	4	4	4	4
228	333秒	20	1	1	2	3	19	12	10	41	2	2	2	1	2	1	1	1	1	1	2	2	3	3	3	3	2	2	1	3	2	1	37	26	9	3	72	3	3	1	3	3	3	3	3	3	3	3	3
229	510秒	20	1	1	1	4	12	5	5	22	1	1	1	1	1	1	1	1	1	1	1	1	1	1	1	1	1	1	1	1	1	1	39	25	9	3	73	4	4	0	4	3	3	3	3	3	3	3	3
230	321秒	20	1	1	1	4	19	9	11	39	4	1	1	1	1	1	1	2	1	1	3	4	3	1	1	3	1	4	1	2	1	1	48	33	12	3	93	4	4	4	4	4	4	2	4	4	2	4	4
231	235秒	20	2	1	1	4	12	8	11	31	1	1	1	1	1	1	1	1	1	1	1	4	4	1	1	1	1	1	1	4	1	1	52	36	12	3	100	4	4	4	4	4	4	4	4	4	4	4	4
232	358秒	20	1	1	1	4	12	7	12	31	1	1	1	1	2	1	3	1	1	1	3	3	2	1	1	1	1	1	1	1	2	1	44	28	12	3	84	4	4	0	4	4	4	4	4	4	4	4	4
233	361秒	20	1	1	1	4	17	14	12	43	1	4	1	1	1	1	3	1	1	1	2	4	4	2	4	4	1	2	1	1	2	1	50	34	12	3	96	4	4	2	4	4	4	4	4	4	4	4	4
234	458秒	20	1	2	1	4	13	6	9	28	2	1	1	1	1	1	1	1	1	1	2	2	2	1	1	1	1	1	1	2	2	1	41	25	8	3	74	4	4	3	3	3	3	3	3	3	3	3	3
235	119秒	20	2	1	1	4	12	5	5	22	1	1	1	1	1	1	1	1	1	1	1	1	1	1	1	1	1	1	1	1	1	1	26	18	6	2	50	2	2	2	2	2	2	2	2	2	2	2	2
236	289秒	20	2	1	1	4	12	5	5	22	1	1	1	1	1	1	1	1	1	1	1	1	1	1	1	1	1	1	1	1	1	1	39	27	9	3	75	3	3	3	3	3	3	3	3	3	3	3	3
237	209秒	20	2	2	2	4	12	13	11	36	1	1	1	1	1	1	1	1	1	4	4	4	4	1	2	2	1	1	1	1	1	1	27	13	9	2	49	3	1	1	1	3	2	1	2	3	4	2	3
238	313秒	20	2	1	2	2	12	5	5	22	1	1	1	1	1	1	1	1	1	1	1	1	1	1	1	1	1	1	1	1	1	1	50	34	12	3	96	4	4	2	4	4	4	4	4	4	4	4	4
239	601秒	20	2	1	2	4	18	9	9	36	2	2	1	2	2	2	2	2	1	2	2	2	2	2	2	1	1	1	1	1	2	1	39	25	9	3	73	3	3	2	3	3	3	3	3	4	3	3	3
240	274秒	20	2	1	2	4	24	9	10	43	3	2	3	2	1	2	3	1	2	2	2	2	2	2	2	2	2	2	2	2	1	1	39	19	7	2	65	3	3	3	3	3	3	3	3	4	3	3	3
241	245秒	19	1	1	2	4	16	7	9	32	2	1	1	1	1	1	1	1	1	1	1	2	2	1	1	2	1	3	2	1	4	1	50	33	12	3	95	4	4	2	4	4	4	4	4	4	4	4	4
242	259秒	19	1	1	2	4	12	5	5	22	1	1	1	1	1	1	1	1	1	1	1	1	1	1	1	1	1	1	1	1	1	1	52	32	12	3	96	4	4	4	4	4	4	4	4	4	4	4	4
243	258秒	19	1	2	2	4	12	7	6	25	1	1	1	1	1	1	1	1	1	1	1	2	2	1	1	2	1	1	1	1	1	1	39	26	9	3	74	4	4	1	3	3	3	3	3	3	3	3	3
244	285秒	19	1	1	2	4	14	10	11	35	1	2	1	1	1	1	2	1	1	2	2	3	3	1	2	2	2	1	1	3	1	1	45	33	10	3	88	4	3	1	3	4	4	4	4	4	4	4	4
245	365秒	19	1	1	1	4	22	6	8	36	2	3	2	2	1	1	1	3	1	1	3	1	1	1	1	2	1	2	3	1	2	1	33	18	8	2	59	3	2	3	2	2	2	2	3	3	3	2	3
246	482秒	19	1	1	2	2	13	9	8	30	1	1	1	1	2	1	1	1	1	1	3	1	3	1	1	2	1	2	1	1	2	1	39	27	10	3	76	4	4	1	4	4	4	2	3	2	4	3	1
247	533秒	19	1	1	2	4	20	9	10	39	1	2	2	2	2	1	3	1	1	1	1	2	2	2	2	2	2	3	2	2	2	1	47	36	12	3	95	4	4	0	3	4	4	4	4	4	4	4	4
248	315秒	19	2	1	1	4	15	6	8	29	2	2	2	1	1	1	2	1	1	1	1	2	2	1	1	1	1	1	1	1	2	1	42	26	9	3	77	3	3	3	4	4	4	3	3	3	3	3	4
249	224秒	19	2	1	1	4	15	6	8	29	2	2	1	1	2	1	1	1	1	1	2	3	1	1	1	1	1	2	1	1	1	1	36	24	9	3	69	3	3	3	2	3	3	2	2	3	4	3	3
250	288秒	19	1	1	1	4	12	5	5	22	1	1	1	1	1	1	1	1	1	1	1	1	1	1	1	1	1	1	1	1	1	1	40	26	9	3	75	4	4	2	3	3	3	3	3	3	3	3	3
251	343秒	19	1	1	2	4	19	8	8	35	2	1	2	1	1	1	2	2	2	1	2	2	2	2	2	2	1	2	2	1	1	1	37	26	9	3	72	3	3	2	2	3	3	3	3	3	3	3	3
252	353秒	19	1	1	1	4	16	7	7	30	2	3	1	1	1	1	1	1	2	1	1	1	3	1	1	1	1	1	1	1	3	1	52	36	12	3	100	4	4	4	4	4	4	4	4	4	4	4	4
253	328秒	19	1	1	2	4	12	5	5	22	1	1	1	1	1	1	1	1	1	1	1	1	1	1	1	1	1	1	1	1	1	1	52	36	12	3	100	4	4	4	4	4	4	4	4	4	4	4	4
254	200秒	19	1	1	2	4	12	5	5	22	1	1	1	1	1	1	1	1	1	1	1	1	1	1	1	1	1	1	1	1	1	1	49	34	9	3	92	4	4	2	4	3	4	4	4	4	4	4	4
255	377秒	19	1	2	2	4	16	8	7	31	1	2	2	2	2	1	2	1	1	1	1	2	2	2	1	2	1	1	1	1	1	1	39	27	9	3	75	3	3	3	3	3	3	3	3	3	3	3	3
256	407秒	19	1	1	1	4	12	5	5	22	1	1	1	1	1	1	1	1	1	1	1	1	1	1	1	1	1	1	1	1	1	1	49	32	12	3	93	4	4	2	3	4	4	4	4	4	4	4	4
257	383秒	19	1	1	1	4	22	11	16	49	3	2	2	2	2	2	4	1	2	2	4	2	3	3	3	1	1	2	1	2	4	1	48	35	12	3	95	4	4	0	4	4	4	4	4	4	4	4	4
258	425秒	19	1	2	1	4	20	8	7	35	2	2	2	2	1	1	1	1	1	1	1	1	2	2	2	2	1	2	2	2	2	2	26	18	6	2	50	2	2	2	2	2	2	2	2	2	2	2	2
259	336秒	19	1	1	1	4	14	7	6	27	1	2	1	1	1	1	1	1	1	1	1	2	2	1	1	2	1	2	1	1	1	1	46	32	12	3	90	4	4	1	4	4	4	4	4	2	4	4	4
260	455秒	19	1	2	2	4	17	7	8	32	2	2	1	2	1	1	1	1	2	1	1	2	3	2	1	1	1	1	1	2	2	1	34	20	5	2	59	3	2	1	3	3	3	3	2	3	3	3	3
261	161秒	19	1	2	1	4	12	5	5	22	1	1	1	1	1	1	1	1	1	1	1	1	1	1	1	1	1	1	1	1	1	1	48	30	10	3	88	4	4	0	4	4	4	4	4	4	4	4	4
262	330秒	19	1	1	2	4	23	11	10	44	1	2	2	2	2	2	2	2	2	2	2	1	3	2	2	2	2	2	1	3	2	3	37	19	6	2	62	3	3	2	2	3	3	3	3	3	3	3	3
263	492秒	19	1	1	1	4	12	8	6	26	1	1	1	1	2	1	1	1	1	1	1	2	2	1	1	2	1	1	1	1	1	1	48	32	10	3	90	3	4	2	4	4	4	4	4	3	4	4	4
264	632秒	19	1	1	1	4	12	5	7	24	1	1	1	1	1	1	1	1	1	1	2	2	1	1	1	1	1	1	1	1	1	1	38	28	8	3	74	3	3	2	2	3	4	2	3	2	4	3	4
265	543秒	19	2	1	1	4	15	13	9	37	1	1	1	1	4	1	1	1	1	1	3	2	4	3	3	1	1	2	1	1	2	1	47	36	12	3	95	4	4	1	3	4	4	4	4	4	4	4	4
266	512秒	19	1	2	2	4	13	7	7	27	1	2	1	1	1	1	1	1	1	1	2	2	2	1	1	2	1	1	1	1	1	1	39	25	9	3	73	3	3	2	3	3	3	3	3	4	3	3	3
267	878秒	19	1	1	1	4	12	6	9	27	1	1	1	1	1	1	1	1	1	1	2	4	2	1	1	1	1	1	1	1	1	1	52	36	12	3	100	4	4	4	4	4	4	4	4	4	4	4	4
268	423秒	19	1	1	1	4	12	6	5	23	1	1	1	1	1	1	1	1	1	1	1	1	2	1	1	1	1	1	1	1	1	1	39	23	7	3	69	4	4	1	3	3	3	3	3	3	3	3	3
269	247秒	19	1	1	1	4	12	7	7	26	1	1	1	1	1	1	1	1	1	1	2	2	2	1	1	2	1	1	1	1	1	1	50	35	12	3	97	4	4	2	4	4	4	4	4	4	4	4	4
270	331秒	19	2	1	1	4	24	10	10	44	2	3	2	2	2	2	3	2	2	2	2	2	4	3	1	1	2	1	1	1	2	2	37	28	12	3	77	3	3	3	3	3	4	3	1	4	3	3	3
271	293秒	19	1	1	1	4	12	6	6	24	1	1	1	1	1	1	1	1	1	1	1	2	2	1	1	1	1	1	1	1	1	1	36	27	9	3	72	3	3	2	2	3	3	3	3	2	3	3	3
272	345秒	19	1	2	2	3	22	9	11	42	2	2	2	1	2	1	2	1	2	1	2	2	3	2	1	2	2	3	2	2	3	2	39	22	8	3	69	3	3	3	2	3	3	3	3	4	3	3	3
273	144秒	19	1	1	1	4	12	8	5	25	1	1	1	1	1	1	1	1	1	1	1	1	4	1	1	1	1	1	1	1	1	1	52	32	12	3	96	4	4	4	4	4	4	4	4	4	4	4	4
274	537秒	19	1	1	1	4	22	9	9	40	1	2	2	1	1	2	1	2	2	1	2	2	3	2	2	2	2	2	2	2	2	2	39	25	9	3	73	4	3	2	3	3	3	3	3	3	3	3	3
275	621秒	19	1	2	1	4	13	7	5	25	1	2	1	1	1	1	1	1	1	1	1	1	1	1	2	2	1	1	1	1	1	1	39	24	7	3	70	3	3	3	3	3	3	3	3	3	3	3	3
276	394秒	19	1	1	1	4	15	6	12	33	2	1	1	1	1	1	2	1	1	1	2	3	2	1	1	1	1	2	1	2	3	2	48	32	12	3	92	4	4	2	3	4	4	3	4	4	4	4	4
277	127秒	19	2	1	2	4	12	5	5	22	1	1	1	1	1	1	1	1	1	1	1	1	1	1	1	1	1	1	1	1	1	1	52	36	12	3	100	4	4	4	4	4	4	4	4	4	4	4	4
278	209秒	19	2	1	1	3	12	5	5	22	1	1	1	1	1	1	1	1	1	1	1	1	1	1	1	1	1	1	1	1	1	1	52	36	12	3	100	4	4	4	4	4	4	4	4	4	4	4	4
279	416秒	19	2	1	2	4	16	6	6	28	1	2	2	1	1	2	1	1	1	1	2	1	2	2	1	1	1	1	1	1	1	1	40	25	9	3	74	4	4	2	3	3	3	3	3	3	3	3	3
280	377秒	19	1	1	2	4	21	11	11	43	2	2	2	1	2	1	3	2	2	2	3	1	3	2	2	2	2	2	2	2	2	1	38	25	9	3	72	3	3	3	3	3	3	3	2	3	3	3	3
281	581秒	19	1	1	1	4	12	5	6	23	1	1	1	1	1	1	2	1	1	1	1	1	1	1	1	1	1	1	1	1	1	1	50	31	11	3	92	4	4	2	4	4	4	4	4	4	4	4	4
282	332秒	19	1	2	2	4	12	5	5	22	1	1	1	1	1	1	1	1	1	1	1	1	1	1	1	1	1	1	1	1	1	1	30	18	6	2	54	2	2	3	3	2	2	2	3	3	2	2	2
283	398秒	19	1	1	2	4	14	10	6	30	1	1	1	1	2	1	1	1	1	1	1	2	3	1	2	2	1	3	1	1	1	1	51	33	12	3	96	4	4	4	4	4	3	4	4	4	4	4	4
284	254秒	19	1	1	1	4	24	10	10	44	2	2	2	2	2	2	2	2	2	2	2	2	2	2	2	2	2	2	2	2	2	2	26	18	6	2	50	2	2	2	2	2	2	2	2	2	2	2	2
285	851秒	19	1	1	1	4	13	9	8	30	1	1	1	2	3	1	2	1	1	1	2	1	3	1	1	1	1	1	1	2	1	1	40	33	12	3	85	3	3	3	3	3	3	3	3	3	3	3	3
286	369秒	19	2	2	2	4	19	10	8	37	2	1	1	2	2	2	3	2	2	2	2	1	3	2	1	2	1	2	1	1	1	1	44	29	8	3	81	4	3	2	3	3	4	3	3	4	4	4	3
287	233秒	19	2	1	1	4	12	5	5	22	1	1	1	1	1	1	1	1	1	1	1	1	1	1	1	1	1	1	1	1	1	1	48	36	12	3	96	4	4	0	4	4	4	4	4	4	4	4	4
288	417秒	19	2	1	2	4	12	6	7	25	1	1	1	1	1	1	1	1	1	1	2	2	2	1	1	1	1	1	1	1	1	1	49	32	12	3	93	4	4	2	4	4	4	4	4	3	4	4	4
289	549秒	19	2	1	1	2	16	10	9	35	2	2	1	1	2	2	2	1	1	1	2	2	2	2	2	3	1	1	1	2	1	1	43	31	9	3	83	3	3	3	3	3	3	3	3	3	4	4	4
290	259秒	19	2	1	1	4	12	5	6	23	1	1	1	1	1	1	1	1	1	1	1	1	1	1	1	1	1	1	1	1	2	1	52	34	12	3	98	4	4	4	4	4	4	4	4	4	4	4	4
291	269秒	19	2	1	1	4	12	5	5	22	1	1	1	1	1	1	1	1	1	1	1	1	1	1	1	1	1	1	1	1	1	1	47	36	12	3	95	4	4	0	3	4	4	4	4	4	4	4	4
292	308秒	19	2	1	1	2	16	6	7	29	2	3	2	1	1	1	1	1	1	1	1	1	1	1	2	1	1	1	1	3	1	1	48	30	11	3	89	3	4	2	3	4	4	4	4	4	4	4	4
293	463秒	19	2	1	2	2	13	7	7	27	1	1	1	1	1	1	1	1	1	1	2	2	3	2	1	1	1	1	1	1	1	1	39	27	9	3	75	3	3	2	2	3	3	3	3	3	4	3	4
294	427秒	19	2	1	1	4	15	9	10	34	1	1	1	1	1	1	4	1	2	2	2	2	2	2	2	2	1	2	1	1	1	1	49	36	12	3	97	4	4	1	4	4	4	4	4	4	4	4	4
295	231秒	19	2	1	1	2	13	6	5	24	1	1	1	1	1	1	1	1	2	1	1	1	2	1	1	1	1	1	1	1	1	1	47	31	9	3	87	3	4	2	3	4	4	4	4	3	4	4	4
296	345秒	19	2	1	1	4	18	10	9	37	1	2	1	1	2	1	1	2	2	1	2	2	3	2	2	2	2	2	1	2	2	1	41	29	11	3	81	3	3	3	3	4	3	3	3	3	4	3	3
297	768秒	19	2	2	2	4	13	8	10	31	1	1	1	1	2	1	1	1	1	1	3	2	2	1	1	2	1	2	1	3	1	1	38	28	9	3	75	3	3	0	2	4	4	3	2	3	4	4	3
298	378秒	19	2	1	2	4	12	6	7	25	1	1	1	1	1	1	1	1	1	1	2	2	2	1	1	1	1	1	1	1	1	1	52	32	12	3	96	4	4	4	4	4	4	4	4	4	4	4	4
299	503秒	19	1	1	1	4	19	9	6	34	1	2	2	2	2	1	1	1	1	1	2	1	2	2	2	2	2	2	2	1	1	1	38	24	8	3	70	3	3	3	3	3	3	3	3	3	4	3	3
300	307秒	19	1	1	1	4	13	6	5	24	2	1	1	1	1	1	1	1	1	1	1	1	2	1	1	1	1	1	1	1	1	1	36	27	9	3	72	3	3	1	3	3	3	2	3	3	3	3	3
301	739秒	19	1	1	2	4	12	6	8	26	1	1	1	1	1	1	1	1	1	1	2	2	2	1	1	1	1	1	1	2	1	1	37	24	7	3	68	3	3	2	2	3	3	3	3	3	3	3	3
302	246秒	19	2	1	1	2	26	10	10	46	3	3	1	3	2	2	2	2	2	2	2	2	2	2	2	2	2	2	2	2	2	2	33	22	8	2	63	3	2	3	2	3	2	3	2	3	2	3	2
303	235秒	19	1	1	1	3	24	10	10	44	2	2	2	2	2	2	2	2	2	2	2	2	2	2	2	2	2	2	2	2	2	2	26	18	6	2	50	2	2	2	2	2	2	2	2	2	2	2	2
304	257秒	19	1	1	1	4	12	7	7	26	1	1	1	1	1	1	1	1	1	1	2	1	2	1	1	2	1	1	1	1	2	1	46	33	12	3	91	1	4	1	4	4	4	4	4	4	4	4	4
305	298秒	19	1	1	1	4	14	5	5	24	3	1	1	1	1	1	1	1	1	1	1	1	1	1	1	1	1	1	1	1	1	1	52	36	12	3	100	4	4	4	4	4	4	4	4	4	4	4	4
306	320秒	19	1	1	1	4	14	5	7	26	1	1	1	1	1	1	1	1	1	1	1	1	1	1	1	1	1	2	2	2	2	1	39	27	9	3	75	3	3	3	3	3	3	3	3	3	3	3	3
307	333秒	19	1	1	1	4	14	6	7	27	2	1	1	1	1	1	2	1	1	2	2	1	1	1	1	1	1	2	1	1	1	1	48	32	12	3	92	4	4	4	4	4	4	4	4	4	4	4	2
308	365秒	19	1	2	2	4	12	6	6	24	1	1	1	1	1	1	1	1	1	1	1	2	2	1	1	1	1	1	1	1	1	1	48	36	12	3	96	4	4	0	4	4	4	4	4	4	4	4	4
309	360秒	19	1	1	2	4	12	8	9	29	1	1	1	1	1	1	1	1	1	2	3	3	2	1	1	2	1	1	1	1	1	1	40	26	8	3	74	4	4	2	3	3	3	3	3	3	3	3	3
310	361秒	19	1	1	1	4	20	11	9	40	2	2	1	2	3	2	2	2	1	2	2	2	2	2	2	2	2	2	1	2	1	1	26	18	6	2	50	2	2	2	2	2	2	2	2	2	2	2	2
311	372秒	19	1	1	2	4	12	8	7	27	1	1	1	1	1	1	1	1	1	1	2	2	2	1	2	2	1	1	1	1	1	1	36	24	8	3	68	3	3	1	3	3	3	2	3	3	3	3	3
312	406秒	19	1	1	1	4	13	7	7	27	1	2	1	1	2	1	1	1	1	1	2	2	1	1	1	2	1	1	1	1	1	1	37	23	7	3	67	3	3	1	3	3	3	3	3	3	3	3	3
313	273秒	19	1	1	1	4	15	7	9	31	2	2	1	1	1	1	1	1	1	1	3	3	2	2	2	1	1	1	1	1	1	1	51	34	10	3	95	4	4	4	4	4	4	4	4	4	4	3	4
314	449秒	19	1	2	1	3	16	9	7	32	1	1	1	1	1	1	1	1	2	2	2	2	2	2	2	2	2	2	1	1	1	1	49	36	12	3	97	4	4	1	4	4	4	4	4	4	4	4	4
315	519秒	19	1	1	1	4	12	5	5	22	1	1	1	1	1	1	1	1	1	1	1	1	1	1	1	1	1	1	1	1	1	1	39	27	9	3	75	3	3	3	3	3	3	3	3	3	3	3	3
316	845秒	19	1	1	2	2	14	8	7	29	1	1	1	1	2	1	1	1	1	1	1	2	2	1	1	2	1	2	2	1	2	1	51	28	12	3	91	4	4	4	4	4	4	4	4	4	4	3	4
317	246秒	19	2	1	1	4	12	6	5	23	1	1	1	1	1	1	1	1	1	1	1	1	2	1	1	1	1	1	1	1	1	1	48	31	12	3	91	4	4	2	3	4	4	4	4	4	4	4	4
318	398秒	19	2	1	1	4	14	11	5	30	1	1	2	1	1	1	1	1	1	1	1	1	3	1	3	3	2	1	1	1	1	1	36	27	9	3	72	4	4	2	2	2	2	2	3	3	3	3	3
319	289秒	19	1	1	1	4	12	5	5	22	1	1	1	1	1	1	1	1	1	1	1	1	1	1	1	1	1	1	1	1	1	1	43	26	10	3	79	4	4	4	4	3	3	3	3	3	3	3	3
320	359秒	19	2	1	1	4	13	5	5	23	2	1	1	1	1	1	1	1	1	1	1	1	1	1	1	1	1	1	1	1	1	1	8	0	0	1	8	0	0	4	0	0	0	0	0	4	0	0	0
321	489秒	19	2	2	2	4	15	11	11	37	1	2	1	2	2	1	3	1	1	1	2	3	4	2	2	2	1	1	1	2	1	1	36	27	12	3	75	3	3	1	3	3	3	3	3	3	4	3	2
322	226秒	19	1	1	1	4	12	7	8	27	1	1	1	1	1	1	1	1	1	1	2	3	3	1	1	1	1	1	1	1	1	1	39	26	9	3	74	4	4	2	2	3	3	3	3	3	3	3	3
323	363秒	19	1	1	1	4	14	7	7	28	2	1	1	1	1	1	1	1	1	1	2	2	2	1	1	2	1	2	1	1	1	1	39	28	8	3	75	4	3	1	3	3	3	3	3	3	4	3	3
324	365秒	19	1	1	1	4	13	6	5	24	2	1	1	1	1	1	1	1	1	1	1	1	2	1	1	1	1	1	1	1	1	1	39	27	9	3	75	3	3	3	3	3	3	3	3	3	3	3	3
325	470秒	19	1	1	1	4	17	12	13	42	2	1	1	1	2	1	3	2	2	2	3	2	4	1	2	2	2	2	1	2	3	1	39	27	9	3	75	3	3	3	3	3	3	3	3	3	3	3	3
326	298秒	19	1	1	1	4	25	12	10	47	3	2	2	2	2	2	2	2	2	2	2	2	3	2	2	3	2	2	2	2	2	2	50	35	12	3	97	4	3	4	4	4	4	3	4	4	4	4	4
327	743秒	19	1	1	1	4	12	5	5	22	1	1	1	1	1	1	1	1	1	1	1	1	1	1	1	1	1	1	1	1	1	1	34	21	9	2	64	4	4	0	3	3	3	2	2	3	3	3	3
328	521秒	19	1	1	1	2	19	11	7	37	2	3	1	2	3	1	2	1	2	2	2	1	2	1	2	2	2	2	1	1	1	1	40	26	9	3	75	3	3	3	3	3	3	3	3	4	3	3	3
329	249秒	19	1	1	1	4	26	10	10	46	2	2	2	2	2	2	2	3	2	2	2	2	2	2	2	2	2	3	2	2	2	2	37	25	8	3	70	3	3	2	3	3	3	3	2	3	3	3	3
330	546秒	19	1	1	2	4	12	5	5	22	1	1	1	1	1	1	1	1	1	1	1	1	1	1	1	1	1	1	1	1	1	1	37	26	9	3	72	3	2	2	3	3	3	3	3	3	3	3	3
331	306秒	19	1	1	1	3	13	6	6	25	2	1	1	1	1	1	1	1	1	1	2	1	2	1	1	1	1	1	1	1	1	1	37	25	9	3	71	3	3	2	3	2	3	2	3	3	4	3	3
332	352秒	19	1	1	1	4	12	8	7	27	1	1	1	1	1	1	1	1	1	1	1	1	4	1	1	1	1	1	1	1	3	1	47	29	12	3	88	4	4	4	3	3	3	3	3	4	4	4	4
333	410秒	19	1	1	1	4	19	10	10	39	2	2	1	1	2	2	3	1	1	2	2	3	2	2	2	2	2	2	1	1	1	2	35	24	9	3	68	3	3	1	3	3	3	3	3	3	3	3	3
334	388秒	19	1	1	1	4	25	10	13	48	2	3	2	2	2	2	2	2	1	1	3	2	3	2	2	2	1	3	4	3	3	1	39	20	4	2	63	4	3	2	3	2	4	3	3	3	3	3	3
335	286秒	19	1	1	1	4	12	6	6	24	1	1	1	1	1	1	1	1	1	1	1	2	2	1	1	1	1	1	1	1	1	1	50	31	11	3	92	4	4	2	4	4	4	4	4	4	4	4	4
336	375秒	19	1	1	1	4	13	5	5	23	2	1	1	1	1	1	1	1	1	1	1	1	1	1	1	1	1	1	1	1	1	1	27	18	6	2	51	2	2	2	2	2	3	2	2	2	2	2	2
337	436秒	19	1	2	2	4	12	6	5	23	1	1	1	1	1	1	1	1	1	1	1	1	2	1	1	1	1	1	1	1	1	1	36	26	9	3	71	2	3	1	3	3	3	3	3	3	3	3	3
338	454秒	19	1	1	2	4	18	10	10	38	2	2	1	1	2	1	2	1	2	2	2	1	2	2	2	2	2	2	1	2	3	1	36	27	8	3	71	3	3	1	3	3	3	3	2	3	3	3	3
339	405秒	19	1	1	2	4	19	12	12	43	2	3	2	1	2	1	2	1	1	2	3	2	4	3	1	3	1	2	1	2	3	1	48	30	10	3	88	4	4	2	3	4	4	4	4	4	4	4	4
340	496秒	19	1	1	2	4	22	12	10	44	2	2	1	1	2	2	2	1	2	3	3	1	3	2	2	2	2	3	1	2	2	3	41	26	10	3	77	3	3	1	3	4	3	3	3	3	4	4	4
341	472秒	19	1	1	2	4	15	12	16	43	1	2	1	2	3	1	3	1	1	2	2	3	3	1	2	2	1	2	1	4	4	1	36	22	8	3	66	3	3	2	2	3	3	3	2	3	3	3	3
342	305秒	19	1	1	1	2	25	10	10	45	2	3	2	2	2	2	2	2	2	2	2	2	2	2	2	2	2	2	2	2	2	2	39	25	8	3	72	3	3	3	3	3	3	3	3	3	3	3	3
343	842秒	19	1	1	1	4	12	5	6	23	1	1	1	1	1	1	2	1	1	1	1	1	1	1	1	1	1	1	1	1	1	1	33	19	6	2	58	3	3	2	3	3	3	2	2	3	3	2	2
344	905秒	19	1	1	1	4	23	12	11	46	2	2	2	3	3	2	1	2	2	2	2	3	3	2	2	2	2	2	1	2	3	1	47	31	11	3	89	3	4	1	4	4	4	4	4	4	4	3	4
345	1081秒	19	1	2	1	4	24	16	15	55	2	2	1	2	3	2	4	2	2	4	4	1	3	2	3	3	2	3	2	4	2	2	31	20	7	2	58	3	2	2	3	3	3	2	2	4	2	2	2
346	220秒	19	1	1	2	4	12	5	5	22	1	1	1	1	1	1	1	1	1	1	1	1	1	1	1	1	1	1	1	1	1	1	26	18	6	2	50	2	2	2	2	2	2	2	2	2	2	2	2
347	261秒	19	1	1	1	4	20	10	10	40	1	1	1	1	2	2	2	2	2	2	2	2	2	2	2	2	2	2	2	2	2	2	52	36	12	3	100	4	4	4	4	4	4	4	4	4	4	4	4
348	315秒	19	1	1	1	4	15	6	6	27	2	1	1	1	1	1	1	1	1	1	1	2	2	1	1	1	2	2	1	1	1	1	38	27	9	3	74	3	3	3	2	3	3	3	3	3	3	3	3
349	391秒	19	1	1	1	4	12	9	5	26	1	1	1	1	2	1	1	1	1	1	1	1	2	1	2	2	1	1	1	1	1	1	46	31	12	3	89	4	4	0	3	4	4	4	4	3	4	4	4
350	246秒	19	1	1	1	4	12	5	8	25	1	1	1	1	1	1	2	1	1	1	2	2	1	1	1	1	1	1	1	1	1	1	36	24	9	3	69	3	3	1	3	3	3	2	3	3	3	3	3
351	460秒	19	1	1	1	4	12	7	6	25	1	1	1	1	2	1	1	1	1	1	2	1	2	1	1	1	1	1	1	1	1	1	40	28	9	3	77	4	3	2	2	3	3	3	3	3	4	3	4
352	190秒	19	1	1	2	4	12	5	5	22	1	1	1	1	1	1	1	1	1	1	1	1	1	1	1	1	1	1	1	1	1	1	37	23	9	3	69	3	3	2	3	2	3	3	3	3	3	3	3
353	418秒	19	1	1	2	4	14	11	10	35	1	2	1	1	3	1	1	1	1	2	4	3	3	2	1	2	1	1	1	1	1	1	49	32	10	3	91	4	4	2	3	4	4	4	4	4	4	4	4
354	442秒	19	1	1	1	4	12	7	5	24	1	1	1	1	1	1	1	1	1	1	1	1	3	1	1	1	1	1	1	1	1	1	48	30	9	3	87	3	4	4	4	4	4	3	4	3	4	4	4
355	488秒	19	1	2	2	4	18	8	9	35	2	2	1	2	1	1	2	1	1	1	2	2	2	2	2	2	2	2	1	1	2	1	41	24	9	3	74	4	3	1	3	3	3	3	3	4	4	4	3
356	177秒	19	1	1	2	4	12	10	11	33	1	1	1	1	1	1	3	1	1	3	3	2	3	1	1	2	1	1	1	1	2	1	37	25	9	3	71	3	3	1	3	3	3	3	3	3	3	3	3
357	274秒	19	1	2	2	4	15	9	7	31	1	2	1	1	2	1	1	1	1	1	2	2	2	2	2	2	1	2	1	1	1	1	51	31	8	3	90	4	4	4	4	4	4	3	4	4	4	4	4
358	149秒	19	1	1	1	4	24	10	10	44	2	2	2	2	2	2	2	2	2	2	2	2	2	2	2	2	2	2	2	2	2	2	27	25	6	2	58	2	2	2	2	2	2	2	2	2	2	2	2
359	378秒	19	1	1	1	4	13	8	7	28	1	1	1	1	2	1	2	1	1	1	2	1	2	1	1	2	1	2	1	1	1	1	48	36	12	3	96	4	4	0	4	4	4	4	4	4	4	4	4
360	285秒	19	1	2	2	4	13	6	5	24	1	2	1	1	2	1	1	1	1	1	1	1	1	1	1	1	1	1	1	1	1	1	47	36	12	3	95	4	4	2	2	4	4	3	4	4	4	4	4
361	421秒	19	1	1	1	4	18	13	7	38	2	1	2	2	3	1	1	2	2	2	2	1	3	2	3	2	1	1	1	1	2	1	39	24	8	3	71	3	3	3	3	3	3	3	3	3	3	3	3
362	426秒	19	1	1	1	4	12	6	5	23	1	1	1	1	1	1	1	1	1	1	1	1	2	1	1	1	1	1	1	1	1	1	50	36	12	3	98	4	4	4	4	4	4	4	4	2	4	4	4
363	477秒	19	1	1	1	4	18	6	6	30	2	2	2	1	1	1	2	3	2	1	1	1	2	1	1	1	1	1	1	1	1	1	40	24	9	3	73	4	2	3	2	3	4	3	4	2	4	4	3
364	348秒	19	1	1	1	4	14	5	6	25	1	1	1	1	1	1	1	1	1	1	1	1	1	1	1	1	2	2	1	2	1	1	52	36	12	3	100	4	4	4	4	4	4	4	4	4	4	4	4
365	576秒	19	1	1	1	4	12	6	5	23	1	1	1	1	1	1	1	1	1	1	1	1	2	1	1	1	1	1	1	1	1	1	45	30	11	3	86	4	4	1	3	4	4	4	4	3	4	3	4
366	330秒	19	1	2	2	4	23	11	11	45	1	2	2	2	2	2	2	1	3	1	2	3	4	2	2	2	2	2	2	2	2	2	37	21	8	3	66	3	4	2	2	3	3	3	1	3	4	4	3
367	826秒	19	1	2	2	4	16	9	10	35	2	2	1	1	2	1	1	1	1	1	2	2	2	2	2	2	1	2	1	2	3	1	40	30	10	3	80	4	3	1	3	3	4	3	3	4	4	3	2
368	861秒	19	1	1	1	4	22	13	14	49	2	2	1	2	2	2	3	1	2	2	4	2	4	2	3	2	2	3	2	2	3	1	33	22	7	2	62	3	3	3	2	3	3	2	3	2	3	2	2
369	661秒	19	1	1	1	4	12	7	6	25	1	1	1	1	1	1	1	1	1	1	1	2	2	1	1	2	1	1	1	1	1	1	41	27	9	3	77	4	4	1	3	3	4	3	3	3	3	3	4
370	669秒	19	1	1	1	4	12	6	5	23	1	1	1	1	1	1	1	1	1	1	1	1	2	1	1	1	1	1	1	1	1	1	52	36	12	3	100	4	4	4	4	4	4	4	4	4	4	4	4
371	1922秒	19	1	1	2	4	13	7	6	26	1	1	1	1	2	1	1	1	1	1	1	1	2	1	1	1	1	1	1	1	2	2	37	26	9	3	72	3	3	2	3	3	3	2	3	3	3	3	3
372	854秒	19	1	1	2	4	16	8	5	29	1	1	1	1	1	1	1	1	1	1	1	1	2	2	2	2	2	3	1	1	1	1	50	31	12	3	93	4	4	2	4	4	4	4	4	4	4	4	4
373	407秒	19	2	1	1	4	16	9	6	31	2	2	1	1	2	1	1	1	2	2	2	1	2	1	2	1	1	2	1	1	1	1	37	21	9	3	67	3	3	2	3	3	3	3	2	3	3	3	3
374	419秒	19	1	1	1	4	13	8	6	27	1	1	1	1	1	1	1	1	1	1	1	2	2	1	2	2	1	2	1	1	1	1	49	32	11	3	92	4	4	2	4	4	4	4	4	4	4	4	4
375	1022秒	19	1	1	1	4	23	13	7	43	2	1	2	2	2	3	2	2	2	2	2	1	3	2	3	3	2	2	2	1	1	1	29	17	6	2	52	3	3	2	2	2	2	2	2	2	2	2	2
376	440秒	19	2	2	1	4	12	5	6	23	1	1	1	1	1	1	1	1	1	1	1	2	1	1	1	1	1	1	1	1	1	1	52	36	12	3	100	4	4	4	4	4	4	4	4	4	4	4	4
377	311秒	19	2	2	2	4	12	7	6	25	1	1	1	1	1	1	1	1	1	1	2	1	2	1	1	2	1	1	1	1	1	1	46	32	12	3	90	4	4	0	4	4	4	4	4	2	4	4	4
378	959秒	19	1	1	2	4	12	10	9	31	1	1	1	1	2	1	2	1	1	2	2	3	2	1	2	2	1	1	1	1	1	1	49	31	12	3	92	4	4	1	4	4	4	4	4	4	4	4	4
379	262秒	19	1	1	2	4	12	5	5	22	1	1	1	1	1	1	1	1	1	1	1	1	1	1	1	1	1	1	1	1	1	1	52	36	12	3	100	4	4	4	4	4	4	4	4	4	4	4	4
380	261秒	19	2	1	1	4	13	5	6	24	2	1	1	1	1	1	1	1	1	1	1	1	1	1	1	1	1	1	1	1	2	1	52	36	12	3	100	4	4	4	4	4	4	4	4	4	4	4	4
381	401秒	19	2	2	1	4	13	7	6	26	1	1	1	1	1	1	1	1	1	1	1	2	2	1	1	2	1	2	1	1	1	1	41	30	8	3	79	3	4	0	3	3	3	3	3	3	4	4	4
382	453秒	19	2	1	1	4	15	11	8	34	1	2	1	1	1	1	2	1	1	2	2	2	3	2	2	3	1	2	1	1	1	1	37	24	8	3	69	4	3	1	3	3	3	2	3	3	3	3	3
383	541秒	19	2	1	1	4	22	9	10	41	2	2	2	2	2	2	3	2	2	2	2	1	2	2	1	2	2	2	1	2	2	1	36	26	9	3	71	3	2	1	3	3	3	3	3	3	3	3	3
384	148秒	19	2	1	2	4	24	10	10	44	2	2	2	2	2	2	2	2	2	2	2	2	2	2	2	2	2	2	2	2	2	2	26	18	6	2	50	2	2	2	2	2	2	2	2	2	2	2	2
385	192秒	19	2	1	2	4	12	5	5	22	1	1	1	1	1	1	1	1	1	1	1	1	1	1	1	1	1	1	1	1	1	1	48	36	12	3	96	4	4	0	4	4	4	4	4	4	4	4	4
386	273秒	19	2	2	2	4	12	5	5	22	1	1	1	1	1	1	1	1	1	1	1	1	1	1	1	1	1	1	1	1	1	1	39	27	9	3	75	3	3	3	3	3	3	3	3	3	3	3	3
387	308秒	19	2	1	1	4	12	6	5	23	1	1	1	1	1	1	1	1	1	1	1	1	2	1	1	1	1	1	1	1	1	1	52	36	12	3	100	4	4	4	4	4	4	4	4	4	4	4	4
388	290秒	19	2	1	2	4	21	11	9	41	2	3	2	2	3	1	3	1	1	2	2	1	3	3	1	2	1	2	2	2	1	1	40	30	7	3	77	3	3	2	3	3	4	4	3	3	3	3	3
389	169秒	19	2	1	2	3	13	6	5	24	1	1	1	1	1	1	1	1	1	1	1	1	2	1	1	1	2	1	1	1	1	1	38	23	6	3	67	4	4	1	4	3	2	3	4	3	3	3	2
390	560秒	19	2	1	1	1	16	8	5	29	2	1	1	4	1	1	1	1	1	1	1	1	4	1	1	1	1	1	1	1	1	1	52	36	12	3	100	4	4	4	4	4	4	4	4	4	4	4	4
391	540秒	19	1	2	2	4	12	5	5	22	1	1	1	1	1	1	1	1	1	1	1	1	1	1	1	1	1	1	1	1	1	1	41	25	9	3	75	3	4	1	3	3	3	3	3	3	4	4	4
392	368秒	19	1	1	2	3	16	10	13	39	2	2	1	1	2	1	1	1	1	1	3	3	3	1	2	2	2	2	1	3	3	1	39	27	9	3	75	3	3	3	3	3	3	3	3	3	3	3	3
393	262秒	19	1	1	1	4	14	7	11	32	2	1	1	1	1	1	3	1	1	1	2	2	2	1	1	2	1	2	1	2	2	1	40	26	9	3	75	3	3	1	4	4	3	3	4	4	3	3	2
394	695秒	19	2	1	2	4	21	10	9	40	2	2	2	3	2	2	3	1	2	2	2	1	3	2	1	2	1	2	1	2	1	1	32	19	5	2	56	3	2	2	2	2	4	2	3	4	2	2	2
395	224秒	19	1	1	1	4	28	10	12	50	4	3	2	2	2	2	2	2	2	2	3	2	2	2	2	2	3	2	2	2	3	2	27	19	7	2	53	2	2	2	1	3	2	3	2	2	2	2	2
396	148秒	19	1	1	2	4	12	5	5	22	1	1	1	1	1	1	1	1	1	1	1	1	1	1	1	1	1	1	1	1	1	1	39	27	9	3	75	3	3	3	3	3	3	3	3	3	3	3	3
397	381秒	19	1	1	1	4	12	5	8	25	1	1	1	1	1	1	1	1	1	1	1	4	1	1	1	1	1	1	1	1	1	1	45	32	9	3	86	4	4	2	3	4	4	2	3	4	4	3	4
398	464秒	19	1	2	2	4	13	7	8	28	1	1	1	1	1	1	1	1	1	1	2	3	2	1	1	2	1	2	1	1	1	1	46	31	10	3	87	4	4	0	3	4	4	4	4	3	4	4	4
399	441秒	19	1	1	1	4	12	5	5	22	1	1	1	1	1	1	1	1	1	1	1	1	1	1	1	1	1	1	1	1	1	1	41	27	10	3	78	3	4	1	3	4	4	3	3	2	4	3	4
400	545秒	19	1	1	2	4	14	9	7	30	1	1	1	1	2	1	1	1	1	2	2	2	3	2	1	1	1	2	1	1	1	1	45	32	12	3	89	4	4	1	3	4	3	4	4	2	4	4	4
401	907秒	19	1	1	2	4	19	11	9	39	2	2	2	2	2	1	2	1	1	2	3	1	3	1	2	2	2	2	1	1	2	2	34	25	9	3	68	3	3	1	2	3	3	3	2	3	3	3	3
402	766秒	19	1	1	2	4	19	9	7	35	2	2	1	1	2	1	1	2	1	1	1	1	2	2	2	2	2	2	2	2	2	1	28	18	6	2	52	3	1	0	3	2	3	2	2	4	2	2	2
403	616秒	19	1	1	2	4	12	6	7	25	1	1	1	1	1	1	1	1	1	1	1	1	2	1	1	1	1	1	1	2	2	1	38	24	8	3	70	3	2	3	3	3	3	3	3	3	3	3	3
404	296秒	19	1	2	2	4	12	5	5	22	1	1	1	1	1	1	1	1	1	1	1	1	1	1	1	1	1	1	1	1	1	1	26	18	6	2	50	2	2	2	2	2	2	2	2	2	2	2	2
405	431秒	19	1	1	1	4	15	8	6	29	3	1	1	1	3	1	1	1	1	1	1	1	2	1	1	1	1	1	1	1	2	2	32	27	8	3	67	3	3	0	3	3	3	2	3	3	3	3	3
406	650秒	19	1	1	1	4	12	5	5	22	1	1	1	1	1	1	1	1	1	1	1	1	1	1	1	1	1	1	1	1	1	1	49	34	12	3	95	4	4	1	4	4	4	4	4	4	4	4	4
407	341秒	19	1	2	2	4	14	8	6	28	1	2	1	1	3	1	1	1	1	1	2	1	2	2	1	1	1	1	1	1	1	1	50	36	12	3	98	4	4	2	4	4	4	4	4	4	4	4	4
408	280秒	19	1	1	2	4	16	6	5	27	2	2	1	1	2	1	1	1	2	1	1	1	1	1	1	1	1	1	1	1	1	2	38	27	9	3	74	3	3	3	3	3	3	3	3	2	3	3	3
409	474秒	19	1	2	2	4	21	10	11	42	2	2	1	2	3	1	3	1	2	2	2	2	2	2	1	2	1	3	2	2	2	2	30	18	7	2	55	3	3	3	3	2	2	2	2	2	2	2	2
410	501秒	19	1	2	2	4	12	5	6	23	1	1	1	1	1	1	1	1	1	1	1	1	1	1	1	1	1	1	1	1	2	1	36	25	9	3	70	3	3	0	3	3	3	3	3	3	3	3	3
411	236秒	19	1	1	2	4	22	11	11	44	1	3	1	2	3	2	3	1	2	2	2	2	2	2	2	2	2	2	2	2	2	2	37	25	9	3	71	3	3	1	2	3	4	3	3	3	3	3	3
412	344秒	19	1	2	2	4	12	5	5	22	1	1	1	1	1	1	1	1	1	1	1	1	1	1	1	1	1	1	1	1	1	1	46	34	11	3	91	4	4	1	3	4	4	4	4	2	4	4	4
413	405秒	19	1	1	2	4	16	8	9	33	2	2	1	1	1	1	3	1	1	1	3	1	3	1	1	2	2	2	1	1	1	1	39	26	9	3	74	4	4	2	2	3	3	3	3	3	3	3	3
414	374秒	19	1	1	2	4	12	6	6	24	1	1	1	1	2	1	1	1	1	1	1	1	1	1	1	1	1	1	1	1	2	1	50	31	12	3	93	4	4	2	4	4	4	4	4	4	4	4	4
415	367秒	19	1	1	2	4	16	8	8	32	1	2	1	1	2	1	2	1	1	1	2	1	2	2	1	2	2	2	1	2	1	1	46	24	10	3	80	4	4	2	3	4	4	3	4	4	4	4	4
416	899秒	19	1	1	1	4	21	10	10	41	2	2	1	2	2	1	2	1	2	2	2	2	2	2	2	2	2	2	2	2	2	2	44	29	12	3	85	4	4	0	3	3	4	4	4	4	4	2	4
417	288秒	19	1	1	1	4	14	9	6	29	1	1	1	1	2	1	1	1	1	1	1	2	2	1	2	2	1	2	2	1	1	1	39	22	8	3	69	4	3	3	2	3	3	3	3	3	3	3	3
418	312秒	19	1	1	2	4	18	14	8	40	1	1	1	1	1	1	1	1	1	1	1	1	4	4	4	4	1	1	1	4	1	4	26	18	6	2	50	2	2	2	2	2	2	2	2	2	2	2	2
419	179秒	19	2	1	1	4	12	5	5	22	1	1	1	1	1	1	1	1	1	1	1	1	1	1	1	1	1	1	1	1	1	1	48	34	12	3	94	4	4	0	4	4	4	4	4	4	4	4	4
420	174秒	19	2	1	1	4	13	11	11	35	1	1	1	1	2	1	1	1	1	1	4	1	4	2	3	1	1	1	1	4	1	1	48	32	12	3	92	4	4	0	4	4	4	4	4	4	4	4	4
421	327秒	19	2	2	2	4	12	7	6	25	1	1	1	1	1	1	1	1	1	1	1	2	2	1	1	2	1	1	1	1	1	1	32	25	9	3	66	3	3	0	2	3	3	3	3	2	3	3	3
422	365秒	19	2	2	2	4	12	5	5	22	1	1	1	1	1	1	1	1	1	1	1	1	1	1	1	1	1	1	1	1	1	1	52	30	10	3	92	4	4	4	4	4	4	4	4	4	4	4	4
423	313秒	19	2	1	1	4	16	10	6	32	1	1	1	1	2	1	1	1	1	2	1	1	3	2	1	2	1	3	2	2	1	1	39	27	9	3	75	3	3	3	3	3	3	3	3	3	3	3	3
424	467秒	19	2	1	1	4	12	5	5	22	1	1	1	1	1	1	1	1	1	1	1	1	1	1	1	1	1	1	1	1	1	1	52	32	12	3	96	4	4	4	4	4	4	4	4	4	4	4	4
425	437秒	19	2	1	1	4	13	6	6	25	1	2	1	1	1	1	2	1	1	1	1	1	2	1	1	1	1	1	1	1	1	1	27	19	6	2	52	2	2	2	2	2	2	2	2	2	2	2	3
426	290秒	19	2	1	2	4	12	5	5	22	1	1	1	1	1	1	1	1	1	1	1	1	1	1	1	1	1	1	1	1	1	1	48	36	12	3	96	4	4	0	4	4	4	4	4	4	4	4	4
427	432秒	19	1	2	2	4	18	10	10	38	2	2	1	2	2	2	3	1	1	2	2	1	3	2	2	1	1	1	1	2	2	2	32	19	8	2	59	2	2	1	2	3	3	3	2	3	3	3	3
428	516秒	19	2	1	2	4	12	5	6	23	1	1	1	1	1	1	1	1	1	1	1	2	1	1	1	1	1	1	1	1	1	1	26	18	6	2	50	2	2	2	2	2	2	2	2	2	2	2	2
429	293秒	19	1	1	2	4	15	6	5	26	2	2	1	2	1	1	1	1	1	1	1	1	2	1	1	1	1	1	1	1	1	1	26	18	6	2	50	2	2	2	2	2	2	2	2	2	2	2	2
430	357秒	19	1	2	1	4	21	10	10	41	2	1	1	1	2	2	2	2	2	2	2	2	2	2	2	2	2	2	2	2	2	2	52	34	12	3	98	4	4	4	4	4	4	4	4	4	4	4	4
431	399秒	19	1	1	1	4	12	10	11	33	1	1	1	1	1	1	1	1	1	3	4	4	4	1	1	1	1	1	1	1	1	1	48	32	12	3	92	4	4	0	4	4	4	4	4	4	4	4	4
432	328秒	19	1	1	1	4	33	14	20	67	4	4	4	4	4	4	4	4	1	4	4	4	4	1	1	1	1	4	1	4	4	1	48	32	12	3	92	4	4	0	4	4	4	4	4	4	4	4	4
433	407秒	19	1	1	1	4	12	8	6	26	1	1	1	1	1	1	1	1	1	1	2	1	2	1	2	2	1	1	1	1	1	1	41	25	8	3	74	4	4	2	3	3	3	3	3	3	3	3	4
434	324秒	19	1	1	1	4	13	5	7	25	1	1	1	1	1	1	1	1	1	1	1	2	1	1	1	1	1	2	1	2	1	1	46	32	12	3	90	4	4	2	4	4	4	0	4	4	4	4	4
435	439秒	19	1	1	1	4	12	8	8	28	1	1	1	1	1	1	4	1	1	1	1	1	4	1	1	1	1	1	1	1	1	1	52	36	12	3	100	4	4	4	4	4	4	4	4	4	4	4	4
436	240秒	19	1	2	1	4	13	5	5	23	2	1	1	1	1	1	1	1	1	1	1	1	1	1	1	1	1	1	1	1	1	1	50	36	12	3	98	4	4	2	4	4	4	4	4	4	4	4	4
437	237秒	19	2	1	1	4	12	8	6	26	1	1	1	1	1	1	1	1	1	1	1	2	3	1	1	2	1	1	1	1	1	1	47	34	12	3	93	4	4	0	3	4	4	4	4	4	4	4	4
438	235秒	19	2	1	1	4	12	5	5	22	1	1	1	1	1	1	1	1	1	1	1	1	1	1	1	1	1	1	1	1	1	1	52	32	12	3	96	4	4	4	4	4	4	4	4	4	4	4	4
439	321秒	19	2	1	2	4	13	5	5	23	1	1	1	1	1	2	1	1	1	1	1	1	1	1	1	1	1	1	1	1	1	1	39	27	9	3	75	3	3	3	3	3	3	3	3	3	3	3	3
440	273秒	19	2	1	2	4	12	5	5	22	1	1	1	1	1	1	1	1	1	1	1	1	1	1	1	1	1	1	1	1	1	1	48	32	12	3	92	4	4	0	4	4	4	4	4	4	4	4	4
441	576秒	19	2	2	1	4	12	7	6	25	1	1	1	1	1	1	1	1	1	1	1	2	2	1	1	2	1	1	1	1	1	1	48	31	12	3	91	4	4	2	4	4	4	4	4	3	4	4	4
442	596秒	19	2	2	1	4	13	7	7	27	1	1	1	1	1	1	1	1	2	2	2	2	2	1	1	1	1	1	1	1	1	1	39	27	9	3	75	3	3	3	3	3	3	3	3	3	3	3	3
443	689秒	19	2	1	2	4	16	10	7	33	1	2	1	2	2	1	1	1	2	2	2	2	2	2	2	2	1	1	1	1	1	1	39	26	9	3	74	3	3	3	3	3	3	3	3	3	3	3	3
444	184秒	19	2	1	2	4	12	5	5	22	1	1	1	1	1	1	1	1	1	1	1	1	1	1	1	1	1	1	1	1	1	1	49	36	12	3	97	4	4	1	4	4	4	4	4	4	4	4	4
445	227秒	19	2	1	1	4	12	5	8	25	1	1	1	1	1	1	1	1	1	1	1	4	1	1	1	1	1	1	1	1	1	1	52	36	12	3	100	4	4	4	4	4	4	4	4	4	4	4	4
446	118秒	19	1	1	1	4	48	20	20	88	4	4	4	4	4	4	4	4	4	4	4	4	4	4	4	4	4	4	4	4	4	4	26	18	6	2	50	2	2	2	2	2	2	2	2	2	2	2	2
447	271秒	19	2	1	2	4	16	7	5	28	2	2	1	2	1	1	1	1	2	2	1	1	2	1	1	1	1	1	1	1	1	1	42	27	9	3	78	4	4	2	4	4	4	3	3	2	3	3	3
448	366秒	19	2	2	1	4	13	8	7	28	1	1	1	1	1	1	1	1	1	1	1	2	2	1	2	2	1	2	1	1	2	1	52	36	12	3	100	4	4	4	4	4	4	4	4	4	4	4	4
449	1929秒	19	2	1	2	4	12	5	7	24	1	1	1	1	1	1	1	1	1	1	1	3	1	1	1	1	1	1	1	1	1	1	43	25	9	3	77	4	4	1	3	4	4	4	4	3	3	3	3
450	1520秒	19	1	1	1	4	23	12	13	48	4	2	3	2	3	2	4	1	2	2	3	3	3	1	2	2	2	2	1	1	2	1	32	20	9	2	61	1	1	2	3	3	3	2	3	3	3	3	3
451	326秒	19	2	1	1	4	12	7	9	28	1	1	1	1	2	1	2	1	1	1	2	3	2	1	1	1	1	1	1	1	1	1	49	24	12	3	85	4	4	2	4	4	4	4	3	4	4	4	4
452	540秒	19	1	1	1	4	14	8	6	28	1	1	1	2	1	1	1	1	1	1	2	1	3	2	1	2	1	1	1	1	1	1	47	25	9	3	81	4	4	4	4	4	4	4	4	3	3	3	3
453	635秒	19	1	1	2	4	12	5	5	22	1	1	1	1	1	1	1	1	1	1	1	1	1	1	1	1	1	1	1	1	1	1	52	36	12	3	100	4	4	4	4	4	4	4	4	4	4	4	4
454	479秒	19	1	1	2	4	14	10	10	34	1	1	1	1	1	1	1	1	1	1	3	2	3	2	2	3	1	2	1	2	2	1	42	27	10	3	79	4	4	4	4	3	4	3	3	3	2	3	3
455	357秒	19	1	1	2	2	18	9	6	33	2	2	2	1	2	1	1	1	2	1	2	1	2	2	2	2	1	2	1	1	1	1	38	27	9	3	74	3	3	2	3	3	3	3	3	3	3	3	3
456	2407秒	19	1	1	1	4	12	5	5	22	1	1	1	1	1	1	1	1	1	1	1	1	1	1	1	1	1	1	1	1	1	1	52	36	12	3	100	4	4	4	4	4	4	4	4	4	4	4	4
457	831秒	19	1	1	2	4	12	5	5	22	1	1	1	1	1	1	1	1	1	1	1	1	1	1	1	1	1	1	1	1	1	1	52	32	12	3	96	4	4	4	4	4	4	4	4	4	4	4	4
458	151秒	19	2	1	1	4	12	5	5	22	1	1	1	1	1	1	1	1	1	1	1	1	1	1	1	1	1	1	1	1	1	1	32	22	6	2	60	2	2	2	2	2	3	2	3	3	3	3	3
459	508秒	19	2	1	1	4	15	7	8	30	1	2	1	1	1	1	2	1	1	1	2	1	2	2	2	1	1	2	1	2	1	1	49	35	12	3	96	4	4	1	4	4	4	4	4	4	4	4	4
460	449秒	19	2	1	1	3	32	15	9	56	2	3	2	4	2	2	2	2	3	3	3	1	4	4	3	3	2	3	3	2	1	2	30	18	6	2	54	3	2	3	2	3	1	2	3	3	2	1	2
461	281秒	19	2	1	1	4	12	6	5	23	1	1	1	1	1	1	1	1	1	1	1	1	2	1	1	1	1	1	1	1	1	1	33	25	9	3	67	3	3	1	1	3	3	3	1	3	3	3	3
462	362秒	19	2	1	1	4	23	14	13	50	1	2	2	2	3	1	3	2	2	2	2	2	3	3	3	3	1	3	2	3	3	2	37	25	9	3	71	3	3	2	2	3	3	3	3	3	3	3	3
463	827秒	19	2	1	1	4	17	9	9	35	1	2	2	1	2	1	1	1	2	2	2	3	2	2	1	2	1	2	1	1	2	1	38	25	9	3	72	3	3	1	3	3	3	3	4	3	3	3	3
464	453秒	19	2	2	1	4	12	5	5	22	1	1	1	1	1	1	1	1	1	1	1	1	1	1	1	1	1	1	1	1	1	1	52	36	12	3	100	4	4	4	4	4	4	4	4	4	4	4	4
465	304秒	19	2	1	2	4	15	9	11	35	1	2	1	1	1	1	3	1	1	1	3	2	3	1	2	2	2	2	1	2	1	1	39	26	8	3	73	3	3	2	3	4	3	3	3	3	3	3	3
466	402秒	19	2	1	2	4	21	9	12	42	2	2	1	2	1	2	1	1	2	1	2	4	3	2	2	2	1	3	2	2	3	1	39	25	9	3	73	3	3	3	3	3	3	3	3	3	3	3	3
467	485秒	19	2	1	1	4	19	10	8	37	2	1	1	1	2	1	2	2	2	2	2	2	2	1	2	2	2	2	2	1	1	2	37	23	9	3	69	4	4	1	2	3	3	3	2	4	3	3	2
468	1203秒	19	2	1	1	4	18	10	9	37	1	1	2	2	2	1	3	1	1	2	2	2	2	2	2	2	2	2	2	1	1	1	37	24	9	3	70	3	3	1	3	3	3	3	3	3	3	3	3
469	732秒	19	2	1	2	4	15	6	8	29	2	2	1	1	2	1	2	1	1	1	2	1	1	2	1	1	1	1	1	1	2	1	37	24	9	3	70	3	3	3	3	3	3	1	3	3	3	3	3
470	564秒	19	2	1	2	2	26	10	11	47	2	3	2	2	2	2	2	2	2	2	2	3	3	2	1	2	2	3	2	2	2	2	36	27	9	3	72	3	3	2	2	3	3	3	2	3	3	3	3
471	1017秒	19	2	2	2	4	13	7	6	26	1	2	1	1	1	1	1	1	1	1	1	1	2	1	1	2	1	1	1	1	2	1	35	23	8	3	66	3	3	2	1	3	3	3	2	3	3	3	3
472	816秒	19	2	1	2	4	19	12	6	37	2	3	1	1	3	1	1	2	2	2	2	1	3	1	2	2	1	2	2	1	1	1	33	23	6	2	62	3	3	2	2	2	4	2	3	4	3	2	2
473	378秒	19	2	1	2	4	26	11	19	56	3	2	3	2	3	2	4	2	3	1	4	4	3	2	2	2	2	3	1	4	3	1	35	24	9	3	68	3	3	3	3	3	4	1	2	4	3	1	2
474	452秒	19	2	2	2	4	15	9	7	31	1	2	1	1	2	1	1	1	1	2	2	2	2	2	2	1	1	2	1	1	1	1	36	26	9	3	71	3	3	1	3	3	3	3	3	3	4	3	3
475	495秒	19	2	1	2	4	13	10	7	30	1	1	1	1	2	1	2	1	1	2	2	1	2	1	2	2	2	1	1	1	1	1	39	29	9	3	77	3	3	3	3	3	3	3	3	3	3	3	3
476	291秒	19	2	1	1	4	12	5	5	22	1	1	1	1	1	1	1	1	1	1	1	1	1	1	1	1	1	1	1	1	1	1	51	32	12	3	95	4	4	3	4	4	4	4	4	4	4	4	4
477	387秒	19	2	1	1	4	25	10	9	44	2	3	3	1	2	3	3	2	2	3	2	1	2	2	2	1	2	2	2	2	1	1	36	24	9	3	69	3	3	1	3	3	3	2	3	3	3	3	3
478	389秒	19	2	1	1	4	12	8	6	26	1	1	1	1	2	1	1	1	1	2	1	2	2	1	1	1	1	1	1	1	1	1	37	27	9	3	73	3	3	1	3	3	3	3	3	3	3	3	3
479	555秒	19	2	1	1	4	18	8	10	36	2	2	2	1	2	1	2	1	2	1	2	2	2	2	2	1	1	2	1	2	2	1	39	29	8	3	76	3	3	3	2	3	3	2	3	4	4	3	4
480	302秒	19	1	2	1	4	12	5	8	25	1	1	1	1	1	1	1	1	1	1	1	4	1	1	1	1	1	1	1	1	1	1	47	33	12	3	92	4	4	0	3	4	4	4	4	4	4	4	4
481	101秒	19	2	1	1	4	26	13	13	52	1	2	1	2	3	2	3	3	2	3	2	3	2	3	2	3	2	3	2	3	2	3	29	19	5	2	53	1	3	3	1	3	2	3	3	2	2	3	2
482	125秒	19	2	1	2	4	24	8	8	40	2	2	2	3	2	2	1	1	1	1	1	1	1	2	2	2	2	2	3	2	3	2	24	18	6	2	48	2	1	2	2	2	3	2	2	1	2	2	2
483	192秒	19	2	1	1	2	32	18	19	69	1	3	3	3	4	1	4	3	3	3	4	4	3	4	4	4	3	4	3	3	4	1	38	32	12	3	82	3	3	1	2	3	3	3	3	3	3	3	4
484	241秒	19	2	1	1	4	15	10	8	33	1	1	1	1	2	1	2	1	2	1	1	1	2	1	2	3	1	3	1	2	2	1	46	27	9	3	82	4	4	4	3	3	3	3	4	4	4	4	3
485	373秒	19	2	2	2	4	13	9	11	33	2	1	1	1	2	1	1	1	1	1	3	3	4	1	1	1	1	1	1	2	2	1	39	23	9	3	71	3	3	3	3	3	3	3	3	3	3	3	3
486	403秒	19	2	1	1	2	21	10	11	42	2	2	1	1	2	2	3	2	2	2	3	2	3	2	2	1	2	2	2	2	1	1	34	24	8	3	66	3	3	2	3	3	3	2	2	3	3	3	3
487	267秒	19	2	1	1	4	23	11	10	44	2	2	2	2	2	2	2	2	2	2	2	3	3	2	2	2	2	2	2	2	1	1	52	36	12	3	100	4	4	4	4	4	4	4	4	4	4	4	4
488	640秒	19	2	1	1	4	12	8	10	30	1	1	1	1	2	1	4	1	1	1	2	1	2	1	1	2	1	1	1	1	2	1	52	32	12	3	96	4	4	4	4	4	4	4	4	4	4	4	4
489	912秒	19	2	1	1	4	15	7	8	30	2	1	1	1	1	1	2	1	1	1	2	1	2	1	2	1	2	2	1	1	2	1	51	33	12	3	96	4	4	4	3	4	4	4	4	4	4	4	4
490	1171秒	19	2	1	1	4	24	10	10	44	2	2	2	2	2	2	2	2	2	2	2	2	2	2	2	2	2	2	2	2	2	2	38	27	9	3	74	3	3	2	3	3	3	3	3	3	3	3	3
491	1403秒	19	2	1	1	4	17	11	11	39	1	1	1	2	2	1	2	1	1	2	3	2	2	2	2	3	2	2	2	2	2	1	39	24	7	3	70	4	3	1	3	3	3	3	3	3	4	3	3
492	289秒	19	2	1	1	4	12	5	5	22	1	1	1	1	1	1	1	1	1	1	1	1	1	1	1	1	1	1	1	1	1	1	52	34	12	3	98	4	4	4	4	4	4	4	4	4	4	4	4
493	176秒	19	2	1	1	4	18	5	5	28	4	4	1	1	1	1	1	1	1	1	1	1	1	1	1	1	1	1	1	1	1	1	47	31	11	3	89	4	4	0	4	4	4	4	4	4	4	3	4
494	281秒	19	2	1	1	4	12	5	5	22	1	1	1	1	1	1	1	1	1	1	1	1	1	1	1	1	1	1	1	1	1	1	52	36	12	3	100	4	4	4	4	4	4	4	4	4	4	4	4
495	400秒	19	2	2	2	4	16	9	8	33	1	1	1	1	1	1	1	1	1	1	1	3	2	3	2	3	1	2	2	1	2	1	40	32	12	3	84	4	4	0	4	4	4	4	0	4	4	4	4
496	305秒	19	1	1	1	4	13	5	5	23	2	1	1	1	1	1	1	1	1	1	1	1	1	1	1	1	1	1	1	1	1	1	39	25	9	3	73	3	3	3	3	3	3	3	3	3	3	3	3
497	307秒	19	1	1	1	4	12	6	5	23	1	1	1	1	1	1	1	1	1	1	1	1	2	1	1	1	1	1	1	1	1	1	48	34	12	3	94	4	4	1	4	4	4	3	4	4	4	4	4
498	583秒	19	2	1	1	4	25	13	10	48	2	2	2	2	2	2	2	2	2	2	2	2	3	2	3	3	2	3	2	2	2	2	40	32	12	3	84	3	3	2	3	3	3	3	3	3	3	3	4
499	483秒	19	1	1	1	4	12	5	5	22	1	1	1	1	1	1	1	1	1	1	1	1	1	1	1	1	1	1	1	1	1	1	36	23	9	3	68	3	3	0	3	3	3	3	3	3	3	3	3
500	542秒	19	1	1	1	4	22	9	9	40	2	2	1	2	2	1	2	2	2	2	2	2	2	2	1	2	2	2	2	1	2	2	36	25	8	3	69	3	3	1	2	3	3	3	3	3	3	3	3
501	418秒	19	1	1	1	4	26	15	11	52	2	2	2	3	3	2	2	2	2	3	3	2	3	3	3	3	2	2	2	2	2	2	28	19	5	2	52	3	2	2	2	2	2	2	1	3	3	2	2
502	117秒	19	1	1	1	4	13	5	5	23	2	1	1	1	1	1	1	1	1	1	1	1	1	1	1	1	1	1	1	1	1	1	40	25	9	3	74	3	3	3	2	3	3	3	4	3	3	4	3
503	689秒	19	1	1	1	4	15	9	13	37	1	1	1	1	1	1	2	1	1	1	2	4	3	2	2	2	1	2	1	3	2	2	52	36	12	3	100	4	4	4	4	4	4	4	4	4	4	4	4
504	742秒	19	1	1	1	4	16	10	6	32	1	2	1	2	2	1	2	1	1	1	1	1	3	2	2	2	1	2	1	1	1	1	43	21	6	3	70	4	4	3	3	4	4	2	3	4	4	3	3
505	393秒	19	1	1	2	3	12	5	5	22	1	1	1	1	1	1	1	1	1	1	1	1	1	1	1	1	1	1	1	1	1	1	47	27	9	3	83	4	4	4	4	4	4	4	4	3	3	3	3
506	415秒	19	1	1	2	4	12	5	5	22	1	1	1	1	1	1	1	1	1	1	1	1	1	1	1	1	1	1	1	1	1	1	49	30	11	3	90	4	4	1	4	4	4	4	4	4	4	4	4
507	427秒	19	1	1	2	4	12	7	9	28	1	1	1	1	1	1	2	1	1	2	2	2	2	1	1	1	1	1	1	1	2	1	49	33	12	3	94	4	4	1	4	4	4	4	4	4	4	4	4
508	411秒	19	1	2	1	4	13	7	9	29	2	1	1	1	1	1	1	1	1	1	2	3	3	1	1	1	1	1	1	1	2	1	39	28	9	3	76	3	3	2	3	3	3	3	3	3	4	3	3
509	901秒	19	1	1	1	4	12	9	9	30	1	1	1	1	1	1	1	1	1	1	3	3	3	1	1	3	1	1	1	1	1	1	39	27	9	3	75	3	3	3	3	3	3	3	3	3	3	3	3
510	157秒	19	2	1	1	4	24	10	10	44	2	2	2	2	2	2	2	2	2	2	2	2	2	2	2	2	2	2	2	2	2	2	26	18	6	2	50	2	2	2	2	2	2	2	2	2	2	2	2
511	219秒	19	2	2	1	4	13	7	5	25	1	1	1	1	1	1	1	1	1	1	1	1	3	2	1	1	1	1	1	1	1	1	39	28	10	3	77	3	3	3	4	3	3	3	3	2	3	3	3
512	270秒	19	2	1	1	4	12	5	5	22	1	1	1	1	1	1	1	1	1	1	1	1	1	1	1	1	1	1	1	1	1	1	52	36	12	3	100	4	4	4	4	4	4	4	4	4	4	4	4
513	246秒	19	2	1	2	4	12	5	5	22	1	1	1	1	1	1	1	1	1	1	1	1	1	1	1	1	1	1	1	1	1	1	52	36	12	3	100	4	4	4	4	4	4	4	4	4	4	4	4
514	374秒	19	2	1	1	4	12	5	5	22	1	1	1	1	1	1	1	1	1	1	1	1	1	1	1	1	1	1	1	1	1	1	52	32	12	3	96	4	4	4	4	4	4	4	4	4	4	4	4
515	279秒	19	2	1	1	4	12	5	5	22	1	1	1	1	1	1	1	1	1	1	1	1	1	1	1	1	1	1	1	1	1	1	48	36	12	3	96	4	4	0	4	4	4	4	4	4	4	4	4
516	224秒	19	2	1	1	4	21	17	11	49	2	1	2	3	1	1	4	4	1	4	4	1	4	1	4	4	1	3	1	1	1	1	50	32	10	3	92	4	2	4	4	4	4	4	4	4	4	4	4
517	288秒	19	2	1	1	4	12	6	6	24	1	1	1	1	2	1	2	1	1	1	1	1	1	1	1	1	1	1	1	1	1	1	48	36	12	3	96	4	4	0	4	4	4	4	4	4	4	4	4
518	339秒	19	2	1	2	2	14	6	7	27	2	1	2	1	1	1	1	1	1	1	1	3	2	1	1	1	1	1	1	1	1	1	26	18	6	2	50	2	2	2	2	2	2	2	2	2	2	2	2
519	359秒	19	2	1	2	3	25	12	15	52	2	2	2	3	2	2	2	2	2	2	2	3	3	3	3	2	2	2	1	4	4	2	52	27	9	3	88	4	4	4	4	4	4	4	4	4	4	4	4
520	380秒	19	2	1	2	1	22	10	9	41	1	2	2	2	2	2	2	1	2	2	2	1	2	2	2	2	2	2	2	2	2	2	39	26	8	3	73	3	3	2	3	4	3	3	3	3	3	3	3
521	407秒	19	2	2	1	4	18	10	10	38	2	2	1	1	2	1	2	1	2	1	2	2	3	2	2	2	2	2	1	2	2	1	40	25	9	3	74	3	3	3	3	4	3	3	3	3	3	3	3
522	436秒	19	2	1	2	4	14	6	10	30	1	2	1	1	1	1	1	1	1	1	2	4	2	2	1	1	1	1	1	1	2	1	52	36	12	3	100	4	4	4	4	4	4	4	4	4	4	4	4
523	472秒	19	2	2	2	4	14	9	7	30	1	1	1	1	2	1	2	1	1	1	2	1	2	1	2	2	1	3	1	1	1	1	42	31	8	3	81	4	4	1	3	3	3	3	3	4	4	3	4
524	236秒	19	2	2	2	4	12	5	8	25	1	1	1	1	1	1	1	1	1	1	1	4	1	1	1	1	1	1	1	1	1	1	52	32	12	3	96	4	4	4	4	4	4	4	4	4	4	4	4
525	516秒	19	2	2	1	4	14	5	5	24	1	2	1	1	1	1	1	2	1	1	1	1	1	1	1	1	1	1	1	1	1	1	41	35	12	3	88	4	3	3	3	4	3	3	3	2	4	3	3
526	539秒	19	2	2	1	4	27	14	13	54	1	2	1	2	3	3	3	2	3	3	3	3	3	3	2	3	2	3	2	2	2	3	36	23	10	3	69	3	3	2	2	3	3	3	3	3	3	3	3
527	199秒	19	2	1	1	4	12	5	5	22	1	1	1	1	1	1	1	1	1	1	1	1	1	1	1	1	1	1	1	1	1	1	39	25	9	3	73	3	3	3	3	3	3	3	3	3	3	3	3
528	884秒	19	2	1	2	4	14	9	7	30	1	1	1	1	2	1	1	1	1	1	1	2	2	1	2	2	2	2	1	1	2	1	37	25	9	3	71	3	3	1	3	3	3	3	4	3	3	3	3
529	277秒	19	2	1	1	4	20	10	10	40	1	2	1	1	2	2	2	2	1	2	2	2	2	2	2	2	2	2	2	2	2	2	52	36	12	3	100	4	4	4	4	4	4	4	4	4	4	4	4
530	283秒	19	2	1	1	2	16	7	7	30	1	1	1	1	1	1	1	1	1	1	1	1	1	2	2	2	2	2	2	3	1	1	52	36	12	3	100	4	4	4	4	4	4	4	4	4	4	4	4
531	304秒	19	2	1	2	4	12	5	5	22	1	1	1	1	1	1	1	1	1	1	1	1	1	1	1	1	1	1	1	1	1	1	39	26	9	3	74	3	3	3	3	3	3	3	3	3	3	3	3
532	280秒	19	2	1	1	4	22	11	10	43	2	1	2	1	2	2	2	2	2	2	2	2	3	2	2	2	2	2	2	2	2	2	39	28	9	3	76	3	3	3	3	3	3	3	3	3	3	3	3
533	583秒	19	2	2	2	4	12	5	5	22	1	1	1	1	1	1	1	1	1	1	1	1	1	1	1	1	1	1	1	1	1	1	26	18	6	2	50	2	2	2	2	2	2	2	2	2	2	2	2
534	343秒	19	2	2	2	4	14	9	7	30	1	1	1	1	1	1	2	1	1	2	2	1	2	2	2	2	1	1	2	1	1	1	39	26	9	3	74	3	3	3	3	3	3	3	3	2	4	3	3
535	349秒	19	2	1	1	4	20	12	9	41	2	2	2	2	3	2	3	1	2	2	3	1	3	1	2	2	2	2	1	1	1	1	32	24	9	2	65	3	2	1	3	3	2	2	3	3	3	3	1
536	393秒	19	2	1	2	4	20	10	10	40	2	3	2	2	2	1	2	2	2	2	2	3	2	1	2	2	1	2	1	1	2	1	34	24	8	3	66	3	3	1	2	3	3	3	2	3	3	3	2
537	398秒	19	2	2	1	4	13	7	11	31	1	1	1	1	1	1	3	1	1	1	3	2	3	1	1	1	1	2	1	2	1	1	46	33	12	3	91	4	4	1	4	4	4	1	4	4	4	4	4
538	387秒	19	2	1	2	4	17	11	14	42	1	2	2	1	2	1	3	2	1	2	3	3	3	2	2	2	1	2	1	2	3	1	39	26	9	3	74	3	3	2	3	3	3	3	4	3	3	3	3
539	408秒	19	2	1	2	4	12	8	10	30	1	1	1	1	1	1	1	1	1	1	2	4	4	1	1	1	1	1	1	1	2	1	52	36	12	3	100	4	4	4	4	4	4	4	4	4	4	4	4
540	661秒	19	2	1	2	4	24	10	10	44	2	2	2	2	2	2	2	2	2	2	2	2	2	2	2	2	2	2	2	2	2	2	26	17	6	2	49	2	3	1	2	2	2	2	2	2	2	2	2
541	362秒	19	2	1	2	4	25	14	10	49	2	2	2	2	3	2	2	2	2	2	2	2	3	2	3	3	2	2	3	2	2	2	36	23	9	3	68	3	3	2	2	3	3	3	3	3	3	3	3
542	432秒	19	2	1	2	4	21	11	9	41	1	2	1	2	2	2	1	2	2	2	2	4	4	2	1	2	2	2	2	1	1	1	51	36	12	3	99	3	4	4	4	4	4	4	4	4	4	4	4
543	417秒	19	2	1	2	4	14	8	7	29	1	1	1	1	1	1	1	1	1	2	2	2	2	1	1	2	2	2	1	1	1	1	50	34	12	3	96	4	4	4	4	4	4	2	4	4	4	4	4
544	467秒	19	2	1	2	4	24	10	10	44	2	2	2	2	2	2	2	2	2	2	2	2	2	2	2	2	2	2	2	2	2	2	36	21	7	2	64	3	3	2	2	3	3	2	3	3	3	3	3
545	209秒	19	2	1	1	4	12	5	5	22	1	1	1	1	1	1	1	1	1	1	1	1	1	1	1	1	1	1	1	1	1	1	43	32	12	3	87	4	4	0	4	4	4	4	4	3	4	4	4
546	626秒	19	2	1	1	4	13	8	6	27	1	1	1	1	2	1	1	1	1	1	2	1	2	1	1	2	1	2	1	1	1	1	30	23	6	2	59	3	3	1	1	3	3	2	3	2	2	2	2
547	273秒	19	2	1	2	4	12	5	5	22	1	1	1	1	1	1	1	1	1	1	1	1	1	1	1	1	1	1	1	1	1	1	48	36	12	3	96	4	4	2	2	4	4	4	4	4	4	4	4
548	634秒	19	2	2	2	4	13	8	9	30	1	1	1	1	1	1	1	1	1	2	2	2	2	2	2	1	1	1	1	2	2	1	26	18	6	2	50	2	2	2	2	2	2	2	2	2	2	2	2
549	263秒	19	2	1	1	4	12	6	5	23	1	1	1	1	1	1	1	1	1	1	1	1	2	1	1	1	1	1	1	1	1	1	48	33	12	3	93	4	4	0	4	4	4	4	4	4	4	4	4
550	315秒	19	2	1	1	4	17	10	8	35	2	1	1	1	2	1	2	1	2	2	2	2	2	1	2	2	2	2	1	1	1	2	36	24	9	3	69	3	3	2	3	3	3	3	3	3	3	3	3
551	392秒	19	2	1	2	4	14	9	7	30	1	1	1	1	2	1	1	1	2	2	2	2	2	1	1	2	1	2	1	1	1	1	47	33	12	3	92	4	4	1	3	4	4	4	4	3	4	4	4
552	403秒	19	2	1	2	4	12	5	5	22	1	1	1	1	1	1	1	1	1	1	1	1	1	1	1	1	1	1	1	1	1	1	52	36	12	3	100	4	4	4	4	4	4	4	4	4	4	4	4
553	372秒	19	2	1	2	4	12	8	8	28	1	1	1	1	2	1	1	1	1	1	2	3	2	1	1	2	1	1	1	1	1	1	47	33	12	3	92	4	4	0	3	4	4	4	4	4	4	4	4
554	406秒	19	2	1	2	4	12	5	5	22	1	1	1	1	1	1	1	1	1	1	1	1	1	1	1	1	1	1	1	1	1	1	50	36	12	3	98	4	4	2	4	4	4	4	4	4	4	4	4
555	469秒	19	2	1	2	3	12	6	7	25	1	1	1	1	1	1	1	1	1	1	1	2	2	1	1	1	1	1	1	2	1	1	48	32	12	3	92	4	4	0	4	4	4	4	4	4	4	4	4
556	497秒	19	2	1	2	4	12	7	5	24	1	1	1	1	1	1	1	1	1	1	1	1	3	1	1	1	1	1	1	1	1	1	47	36	12	3	95	4	4	0	4	4	4	3	4	4	4	4	4
557	468秒	19	2	2	2	4	17	9	9	35	1	2	1	2	2	2	2	2	1	1	2	3	2	2	2	2	1	1	1	1	1	1	49	34	12	3	95	4	4	1	4	4	4	4	4	4	4	4	4
558	518秒	19	2	1	2	4	14	8	7	29	1	1	1	1	2	1	2	1	1	2	1	2	2	2	1	1	1	2	1	1	1	1	41	28	9	3	78	4	4	2	2	4	4	3	3	3	3	3	3
559	523秒	19	2	1	1	4	13	6	5	24	1	1	1	1	1	1	1	1	1	1	1	1	2	1	1	1	1	2	1	1	1	1	37	25	9	3	71	3	3	1	3	3	3	3	3	3	3	3	3
560	575秒	19	2	1	2	4	12	5	5	22	1	1	1	1	1	1	1	1	1	1	1	1	1	1	1	1	1	1	1	1	1	1	37	23	8	3	68	3	3	2	3	3	3	3	3	3	3	3	3
561	593秒	19	2	1	2	4	15	8	9	32	1	1	1	1	2	1	2	1	2	2	2	1	2	2	1	1	1	2	1	2	2	1	37	23	10	3	70	3	3	1	3	3	3	3	3	3	3	3	3
562	672秒	19	2	2	1	4	14	8	8	30	2	1	1	1	1	1	1	1	1	1	2	2	2	1	2	2	2	1	1	1	2	1	38	25	9	3	72	3	3	2	3	3	3	3	3	3	3	3	3
563	573秒	19	2	1	1	4	14	8	6	28	1	1	1	2	1	1	1	1	2	1	1	1	2	1	2	2	1	1	1	1	2	1	50	31	12	3	93	4	4	4	4	4	4	3	4	4	4	4	4
564	255秒	19	1	1	1	4	12	5	5	22	1	1	1	1	1	1	1	1	1	1	1	1	1	1	1	1	1	1	1	1	1	1	52	34	12	3	98	4	4	4	4	4	4	4	4	4	4	4	4
565	333秒	19	1	1	1	4	13	5	7	25	1	1	1	1	1	1	1	1	1	1	2	2	1	1	1	1	1	2	1	1	1	1	40	26	10	3	76	4	4	2	4	3	4	3	3	2	4	3	3
566	369秒	19	1	1	2	4	13	5	7	25	2	1	1	1	1	1	2	1	1	1	1	2	1	1	1	1	1	1	1	1	1	1	51	32	9	3	92	4	4	3	4	4	4	4	4	4	4	4	4
567	365秒	19	1	2	2	4	12	6	5	23	1	1	1	1	1	1	1	1	1	1	1	1	1	1	1	2	1	1	1	1	1	1	43	30	8	3	81	3	4	2	3	3	3	3	3	4	4	4	4
568	370秒	19	1	1	1	4	12	7	8	27	1	1	1	1	1	1	1	1	1	1	1	2	2	1	1	2	1	1	1	2	2	1	37	25	8	3	70	3	3	2	3	3	3	2	3	3	3	3	3
569	400秒	19	1	1	1	4	13	7	8	28	1	1	1	1	1	1	1	1	1	1	2	3	3	1	1	1	1	2	1	1	1	1	37	26	9	3	72	3	3	2	2	3	3	3	3	3	3	3	3
570	451秒	19	1	1	2	4	12	8	7	27	1	1	1	1	1	1	1	1	1	1	1	2	2	1	1	3	1	1	1	1	2	1	50	34	12	3	96	4	4	4	2	4	4	4	4	4	4	4	4
571	556秒	19	1	1	2	4	13	8	5	26	1	1	1	1	3	1	1	1	1	1	1	1	2	1	1	1	1	2	1	1	1	1	52	34	12	3	98	4	4	4	4	4	4	4	4	4	4	4	4
572	620秒	19	1	1	1	4	18	7	9	34	2	2	1	1	2	2	2	1	2	1	2	2	2	2	1	1	1	2	1	2	1	1	39	26	9	3	74	3	3	3	3	3	3	3	3	3	3	3	3
573	803秒	19	1	1	1	4	12	5	5	22	1	1	1	1	1	1	1	1	1	1	1	1	1	1	1	1	1	1	1	1	1	1	49	31	12	3	92	4	4	2	3	4	4	4	4	4	4	4	4
574	317秒	19	1	1	2	4	14	9	9	32	1	1	1	1	2	1	2	1	1	2	2	1	2	1	1	2	1	2	1	2	2	2	49	32	12	3	93	4	4	1	4	4	4	4	4	4	4	4	4
575	112秒	19	2	1	2	4	36	15	15	66	3	3	3	3	3	3	3	3	3	3	3	3	3	3	3	3	3	3	3	3	3	3	28	20	8	2	56	2	3	1	2	3	3	2	1	3	2	2	2
576	207秒	19	2	1	1	4	12	8	5	25	1	1	1	1	1	1	1	1	1	1	1	1	4	1	1	1	1	1	1	1	1	1	35	26	9	3	70	3	3	3	3	3	3	3	3	2	2	2	2
577	245秒	19	2	1	1	4	12	5	6	23	1	1	1	1	1	1	1	1	1	1	1	2	1	1	1	1	1	1	1	1	1	1	46	30	10	3	86	4	4	2	3	4	4	4	4	4	4	4	4
578	262秒	19	2	1	2	4	12	6	6	24	1	1	1	1	1	1	1	1	1	1	1	2	2	1	1	1	1	1	1	1	1	1	48	34	12	3	94	4	4	0	4	4	4	4	4	4	4	4	4
579	337秒	19	2	2	1	2	13	9	7	29	1	1	1	1	1	1	1	1	1	1	2	2	3	2	2	2	1	1	1	1	1	1	48	30	10	3	88	4	4	1	4	4	4	4	4	3	4	4	4
580	344秒	19	2	1	1	4	17	12	6	35	2	2	1	1	3	1	1	2	1	2	2	1	3	2	2	2	1	2	1	1	1	1	46	31	12	3	89	4	4	2	4	4	4	3	3	2	4	4	4
581	383秒	19	2	2	2	4	12	6	9	27	1	1	1	1	1	1	4	1	1	1	1	2	2	1	1	1	1	1	1	1	1	1	52	32	12	3	96	4	4	4	4	4	4	4	4	4	4	4	4
582	412秒	19	1	1	1	4	12	8	6	26	1	1	1	1	2	1	1	1	1	1	1	1	2	1	1	2	1	1	1	2	1	1	39	26	9	3	74	3	3	2	3	3	3	3	3	3	4	3	3
583	311秒	19	2	1	1	4	12	6	5	23	1	1	1	1	1	1	1	1	1	1	1	1	2	1	1	1	1	1	1	1	1	1	52	36	12	3	100	4	4	4	4	4	4	4	4	4	4	4	4
584	270秒	19	2	1	1	4	12	7	5	24	1	1	1	1	1	1	1	1	1	1	1	1	1	1	2	2	1	1	1	1	1	1	52	36	12	3	100	4	4	4	4	4	4	4	4	4	4	4	4
585	334秒	19	2	1	1	4	12	8	8	28	1	1	1	1	1	1	1	1	1	1	1	4	4	1	1	1	1	1	1	1	1	1	50	36	12	3	98	4	4	2	4	4	4	4	4	4	4	4	4
586	366秒	19	2	2	2	4	13	6	10	29	1	1	1	1	1	1	2	1	1	1	2	3	2	1	1	1	1	2	1	1	2	1	40	26	9	3	75	4	4	0	3	3	3	3	3	3	4	4	3
587	220秒	19	2	1	1	4	21	14	8	43	1	1	1	1	1	1	1	1	1	1	1	4	4	4	4	4	4	4	1	1	1	1	44	34	12	3	90	4	4	2	2	4	4	4	4	4	4	4	4
588	437秒	19	2	1	2	4	12	7	7	26	1	1	1	1	1	1	1	1	1	1	1	3	3	1	1	1	1	1	1	1	1	1	50	36	12	3	98	4	4	2	4	4	4	4	4	4	4	4	4
589	453秒	19	2	1	2	4	12	8	7	27	1	1	1	1	1	1	1	1	1	1	1	3	4	1	1	1	1	1	1	1	1	1	47	29	9	3	85	4	4	1	4	4	4	4	4	2	4	4	4
590	440秒	19	2	1	2	4	15	14	16	45	1	1	1	1	3	1	4	1	1	3	4	2	4	1	2	2	2	3	1	4	2	1	48	30	11	3	89	4	4	0	4	4	4	4	4	4	4	4	4
591	474秒	19	2	2	2	4	14	6	16	36	1	1	1	1	1	1	4	1	1	1	4	4	2	2	1	1	1	2	1	2	2	1	43	27	9	3	79	4	4	3	4	3	3	3	3	3	4	3	3
592	316秒	19	2	1	2	4	16	7	8	31	1	4	1	1	3	1	1	1	1	1	3	2	1	2	1	1	1	1	1	1	1	1	37	25	9	3	71	3	3	1	3	3	3	3	3	3	3	3	3
593	658秒	19	2	2	2	4	13	8	7	28	1	1	1	1	1	1	1	1	1	1	3	1	3	1	1	2	1	2	1	1	1	1	50	36	12	3	98	4	4	2	4	4	4	4	4	4	4	4	4
594	354秒	19	2	1	1	4	16	8	7	31	2	2	2	1	2	1	1	1	1	1	2	1	2	1	2	1	1	2	1	1	2	1	39	22	7	3	68	3	4	2	3	3	3	3	3	3	3	3	3
595	817秒	19	2	2	2	4	12	7	9	28	1	1	1	1	1	1	1	1	1	1	1	3	3	1	1	1	1	1	1	2	2	1	49	34	12	3	95	4	4	3	4	4	4	4	4	4	4	3	4
596	719秒	19	2	1	1	4	16	7	8	31	1	2	1	2	1	1	2	1	1	1	1	3	1	2	2	2	1	2	1	1	1	1	37	25	10	3	72	3	3	3	2	3	3	3	2	2	4	3	3
597	230秒	19	2	1	1	4	12	7	9	28	1	1	1	1	1	1	1	1	1	1	1	3	1	1	2	2	1	1	1	2	2	1	36	27	9	3	72	3	3	3	3	3	3	3	3	3	3	3	0
598	691秒	19	1	1	2	4	19	6	6	31	4	2	2	1	1	1	1	1	1	1	2	1	2	2	1	1	1	2	1	1	1	1	48	36	10	3	94	4	4	1	3	4	4	4	4	4	4	4	4
599	311秒	19	2	2	2	4	18	10	10	38	1	1	1	2	2	1	2	2	2	2	2	2	2	2	2	2	1	2	1	2	2	2	40	25	8	3	73	4	4	2	3	3	4	3	1	4	4	3	2
600	1057秒	19	2	1	1	4	13	7	5	25	1	2	1	1	2	1	1	1	1	1	1	1	2	1	1	1	1	1	1	1	1	1	43	31	10	3	84	4	4	1	3	3	4	2	4	3	4	4	4
601	981秒	19	2	1	2	4	21	17	20	58	1	1	1	1	4	4	4	1	1	4	4	4	4	1	1	4	1	4	4	4	4	1	52	34	12	3	98	4	4	4	4	4	4	4	4	4	4	4	4
602	330秒	19	2	1	1	4	12	5	5	22	1	1	1	1	1	1	1	1	1	1	1	1	1	1	1	1	1	1	1	1	1	1	37	26	9	3	72	3	3	1	3	3	3	3	3	3	3	3	3
603	339秒	19	2	2	1	4	12	8	6	26	1	1	1	1	1	1	1	1	1	1	1	2	2	1	2	2	1	1	1	1	1	1	38	18	7	2	63	3	3	3	2	3	3	3	3	3	3	3	3
604	519秒	19	2	1	1	4	13	7	8	28	1	1	1	1	1	1	1	1	1	1	1	3	2	1	1	2	1	2	1	1	2	1	50	32	12	3	94	4	4	3	4	4	4	4	4	4	4	4	3
605	423秒	19	2	2	1	4	15	11	8	34	1	1	1	1	2	1	1	1	1	2	2	2	3	2	2	2	2	2	1	1	2	1	46	32	11	3	89	4	4	0	3	4	4	4	4	3	4	4	4
606	191秒	19	2	1	2	4	24	10	10	44	2	2	2	2	2	2	2	2	2	2	2	2	2	2	2	2	2	2	2	2	2	2	52	34	12	3	98	4	4	4	4	4	4	4	4	4	4	4	4
607	145秒	19	2	1	2	4	48	20	20	88	4	4	4	4	4	4	4	4	4	4	4	4	4	4	4	4	4	4	4	4	4	4	26	18	6	2	50	2	2	2	2	2	2	2	2	2	2	2	2
608	298秒	19	2	2	2	4	24	10	10	44	2	2	2	2	2	2	2	2	2	2	2	2	2	2	2	2	2	2	2	2	2	2	21	14	5	1	40	1	1	2	1	2	1	1	2	2	1	2	3
609	270秒	19	2	1	1	4	12	5	5	22	1	1	1	1	1	1	1	1	1	1	1	1	1	1	1	1	1	1	1	1	1	1	50	32	12	3	94	4	4	2	4	4	4	4	4	4	4	4	4
610	329秒	19	2	1	2	4	13	6	8	27	1	1	1	1	1	1	2	1	1	1	1	3	2	1	1	1	1	2	1	1	1	1	49	31	8	3	88	4	4	1	4	4	4	4	4	4	4	4	4
611	299秒	19	2	1	1	4	19	10	9	38	2	2	1	2	2	2	2	2	2	2	2	2	2	2	2	2	1	1	1	1	2	1	38	27	9	3	74	3	3	2	3	3	3	3	3	3	3	3	3
612	301秒	19	2	1	2	1	24	10	10	44	2	2	2	2	2	2	2	2	2	2	2	2	2	2	2	2	2	2	2	2	2	2	25	18	6	2	49	2	2	1	2	2	2	2	2	2	2	2	2
613	198秒	19	2	1	1	4	12	5	5	22	1	1	1	1	1	1	1	1	1	1	1	1	1	1	1	1	1	1	1	1	1	1	38	25	9	3	72	3	3	2	3	3	3	3	3	3	3	3	3
614	252秒	19	2	2	1	4	12	5	5	22	1	1	1	1	1	1	1	1	1	1	1	1	1	1	1	1	1	1	1	1	1	1	51	32	10	3	93	4	4	3	4	4	4	4	4	4	4	4	4
615	331秒	19	2	1	1	4	13	5	6	24	1	2	1	1	1	1	2	1	1	1	1	1	1	1	1	1	1	1	1	1	1	1	47	30	11	3	88	4	4	0	4	4	4	3	4	4	4	4	4
616	412秒	19	2	1	2	4	12	6	6	24	1	1	1	1	1	1	1	1	1	1	1	2	2	1	1	1	1	1	1	1	1	1	48	36	12	3	96	4	4	0	4	4	4	4	4	4	4	4	4
617	400秒	19	2	1	2	4	13	11	7	31	1	2	1	1	3	1	1	1	1	2	2	1	2	1	2	2	1	1	1	1	2	1	31	22	6	2	59	2	2	1	2	3	3	2	2	3	3	3	3
618	434秒	19	2	1	2	4	16	10	11	37	2	1	1	1	2	1	3	1	1	2	3	2	3	1	1	2	2	2	1	1	2	2	33	25	8	3	66	3	3	0	2	3	3	2	2	3	3	3	3
619	460秒	19	2	1	1	4	14	8	7	29	1	1	1	1	2	1	1	2	1	1	2	1	3	1	1	1	1	2	1	1	2	1	36	25	9	3	70	3	3	1	3	3	3	3	3	3	3	3	2
620	503秒	19	2	1	2	4	15	7	7	29	2	1	1	1	1	1	1	2	1	1	2	2	2	2	1	2	1	1	1	1	1	1	45	31	9	3	85	4	4	0	4	4	4	4	4	4	3	3	4
621	430秒	19	2	1	1	4	23	11	10	44	2	1	2	2	2	2	2	2	2	2	2	2	3	2	2	2	2	2	2	2	2	2	30	16	8	2	54	3	3	1	3	3	3	2	2	2	2	2	2
622	527秒	19	2	1	2	4	12	7	7	26	1	1	1	1	1	1	1	1	1	1	2	2	3	1	1	1	1	1	1	1	1	1	47	29	12	3	88	4	4	0	4	4	4	4	4	4	4	4	4
623	491秒	19	2	1	1	4	13	10	11	34	1	1	1	1	2	1	2	1	1	2	3	3	2	1	2	2	2	1	1	1	2	1	50	36	12	3	98	4	4	4	4	4	4	4	4	2	4	4	4
624	557秒	19	2	1	2	4	17	10	8	35	2	1	1	1	2	1	2	1	2	1	2	2	3	2	2	2	2	2	1	1	1	1	39	27	9	3	75	3	3	3	3	3	3	3	3	3	3	3	3
625	525秒	19	2	1	2	2	25	11	10	46	3	2	2	2	2	2	2	2	1	1	1	2	4	3	2	2	2	2	2	2	3	2	35	25	9	3	69	2	2	1	2	3	3	3	3	4	2	4	3
626	516秒	19	2	1	1	2	27	13	12	52	2	2	2	3	3	2	2	3	2	2	3	3	3	2	3	2	2	2	2	2	2	3	31	20	7	2	58	2	3	2	2	2	3	2	2	2	3	3	3
627	408秒	19	2	1	2	4	12	8	5	25	1	1	1	1	1	1	1	1	1	1	1	1	4	1	1	1	1	1	1	1	1	1	52	36	12	3	100	4	4	4	4	4	4	4	4	4	4	4	4
628	253秒	19	2	1	1	4	12	8	10	30	1	1	1	1	1	1	1	1	1	1	4	3	3	1	1	2	1	1	1	1	1	1	49	33	12	3	94	4	4	2	3	4	4	4	4	4	4	4	4
629	624秒	19	2	1	2	4	12	5	5	22	1	1	1	1	1	1	1	1	1	1	1	1	1	1	1	1	1	1	1	1	1	1	48	32	12	3	92	4	4	0	4	4	4	4	4	4	4	4	4
630	682秒	19	2	1	1	4	12	5	5	22	1	1	1	1	1	1	1	1	1	1	1	1	1	1	1	1	1	1	1	1	1	1	37	27	9	3	73	3	3	2	3	3	3	2	3	3	3	3	3
631	679秒	19	2	1	2	4	29	18	18	65	3	3	2	2	2	2	4	2	4	4	4	4	4	4	4	4	2	2	2	3	3	1	35	25	8	3	68	3	1	3	1	3	3	3	3	3	3	3	3
632	739秒	19	2	1	2	4	21	9	8	38	2	2	1	2	2	2	2	2	2	2	2	1	2	1	1	2	1	2	2	1	2	2	36	21	7	2	64	3	3	3	2	3	3	3	2	3	3	3	3
633	574秒	19	2	1	2	4	12	6	5	23	1	1	1	1	1	1	1	1	1	1	1	1	1	1	2	1	1	1	1	1	1	1	49	28	8	3	85	4	4	3	3	4	4	4	4	4	4	3	4
634	840秒	19	2	2	2	4	14	11	7	32	1	1	1	1	2	1	2	1	1	2	2	1	2	2	2	3	1	2	1	1	1	1	39	27	10	3	76	3	3	3	3	3	3	3	3	3	3	3	3
635	765秒	19	2	1	2	3	16	10	12	38	1	1	1	1	2	1	4	1	1	1	2	2	2	2	3	2	2	2	2	3	1	1	47	29	12	3	88	4	4	3	4	3	4	2	3	4	4	4	4
636	260秒	19	2	2	1	4	12	5	5	22	1	1	1	1	1	1	1	1	1	1	1	1	1	1	1	1	1	1	1	1	1	1	44	34	12	3	90	4	4	0	4	4	4	4	0	4	4	4	4
637	225秒	19	2	1	1	4	12	5	5	22	1	1	1	1	1	1	1	1	1	1	1	1	1	1	1	1	1	1	1	1	1	1	50	34	12	3	96	4	4	2	4	4	4	4	4	4	4	4	4
638	254秒	19	1	1	1	4	24	10	10	44	2	2	2	2	2	2	2	2	2	2	2	2	2	2	2	2	2	2	2	2	2	2	41	34	12	3	87	3	3	1	3	3	3	3	3	3	4	4	4
639	369秒	19	1	1	1	4	12	5	5	22	1	1	1	1	1	1	1	1	1	1	1	1	1	1	1	1	1	1	1	1	1	1	39	27	9	3	75	3	3	3	3	3	3	3	3	3	3	3	3
640	369秒	19	1	1	2	4	13	5	5	23	2	1	1	1	1	1	1	1	1	1	1	1	1	1	1	1	1	1	1	1	1	1	39	27	9	3	75	3	3	3	3	3	3	3	3	3	3	3	3
641	302秒	19	2	2	1	4	20	9	10	39	2	2	2	2	1	1	2	2	2	2	2	2	2	2	2	2	2	1	1	2	2	1	45	29	12	3	86	4	4	1	3	4	3	3	3	4	4	4	4
642	330秒	19	2	1	1	4	14	8	8	30	1	1	1	1	2	1	2	1	1	2	2	1	2	1	1	1	1	2	1	1	2	2	49	34	12	3	95	4	4	1	4	4	4	4	4	4	4	4	4
643	267秒	19	2	1	2	4	12	8	6	26	1	1	1	1	2	1	1	1	1	1	2	1	3	1	1	1	1	1	1	1	1	1	52	36	12	3	100	4	4	4	4	4	4	4	4	4	4	4	4
644	411秒	19	1	1	2	4	13	8	8	29	1	1	1	1	1	1	1	1	1	1	4	1	2	1	2	2	1	2	1	1	1	1	48	34	12	3	94	4	4	0	4	4	4	4	4	4	4	4	4
645	5729秒	19	1	1	1	4	12	5	6	23	1	1	1	1	1	1	1	1	1	1	1	2	1	1	1	1	1	1	1	1	1	1	49	32	12	3	93	4	4	2	3	4	4	4	4	4	4	4	4
646	299秒	19	2	1	2	2	12	5	5	22	1	1	1	1	1	1	1	1	1	1	1	1	1	1	1	1	1	1	1	1	1	1	49	36	12	3	97	4	4	1	4	4	4	4	4	4	4	4	4
647	540秒	19	2	1	2	4	16	10	9	35	2	1	1	1	1	1	1	1	1	2	3	2	2	1	3	2	2	2	2	1	2	1	31	18	5	2	54	3	3	2	2	2	2	2	2	4	2	2	2
648	374秒	19	2	2	2	4	24	10	10	44	2	2	2	2	2	2	2	2	2	2	2	2	2	2	2	2	2	2	2	2	2	2	40	28	9	3	77	4	4	2	3	3	3	3	3	3	3	3	3
649	259秒	19	2	1	1	4	14	8	13	35	1	1	1	1	1	1	1	2	1	1	4	2	2	1	2	2	2	1	1	4	2	1	27	18	6	2	51	2	2	2	2	2	2	2	2	3	2	2	2
650	491秒	19	2	1	1	4	12	5	6	23	1	1	1	1	1	1	1	1	1	1	2	1	1	1	1	1	1	1	1	1	1	1	33	18	6	2	57	3	3	2	3	3	3	3	3	2	2	2	2
651	1746秒	19	2	1	2	4	14	7	7	28	1	3	1	1	1	1	1	1	1	1	1	2	3	1	1	1	1	1	1	1	2	1	42	32	10	3	84	3	3	4	3	3	3	4	3	3	3	3	3
652	419秒	19	2	1	1	4	15	9	8	32	1	1	1	1	2	1	1	1	2	1	2	2	3	2	1	2	1	2	1	1	2	1	35	24	9	3	68	3	3	2	2	3	3	2	3	3	2	3	3
653	131秒	19	2	1	1	4	12	5	5	22	1	1	1	1	1	1	1	1	1	1	1	1	1	1	1	1	1	1	1	1	1	1	26	18	6	2	50	2	2	2	2	2	2	2	2	2	2	2	2
654	164秒	19	2	1	2	4	12	5	5	22	1	1	1	1	1	1	1	1	1	1	1	1	1	1	1	1	1	1	1	1	1	1	0	0	0	1	0	0	0	0	0	0	0	0	0	0	0	0	0
655	161秒	19	2	1	2	4	12	5	5	22	1	1	1	1	1	1	1	1	1	1	1	1	1	1	1	1	1	1	1	1	1	1	47	34	12	3	93	4	4	0	3	4	4	4	4	4	4	4	4
656	575秒	19	2	1	1	4	20	9	10	39	1	2	1	2	1	1	2	1	2	2	2	2	2	2	2	2	2	2	2	2	2	2	39	24	9	3	72	3	3	3	3	3	3	3	3	3	3	3	3
657	251秒	19	2	1	1	4	12	5	5	22	1	1	1	1	1	1	1	1	1	1	1	1	1	1	1	1	1	1	1	1	1	1	52	36	10	3	98	4	4	4	4	4	4	4	4	4	4	4	4
658	1438秒	19	1	1	1	4	17	8	8	33	2	2	1	1	2	2	3	1	1	1	2	1	3	2	1	1	2	1	1	1	1	1	48	29	12	3	89	4	4	2	2	4	4	4	4	4	4	4	4
659	253秒	19	2	1	2	4	12	5	5	22	1	1	1	1	1	1	1	1	1	1	1	1	1	1	1	1	1	1	1	1	1	1	52	36	12	3	100	4	4	4	4	4	4	4	4	4	4	4	4
660	1468秒	19	1	1	1	4	17	12	9	38	2	2	1	2	1	1	1	1	1	4	2	1	3	2	2	2	1	2	1	2	3	1	52	36	12	3	100	4	4	4	4	4	4	4	4	4	4	4	4
661	204秒	19	2	1	1	4	15	8	5	28	1	1	1	1	1	1	1	1	1	1	1	1	4	1	1	1	1	4	1	1	1	1	26	18	6	2	50	2	2	2	2	2	2	2	2	2	2	2	2
662	659秒	19	2	1	1	4	18	10	9	37	1	2	1	1	2	1	2	1	1	2	2	2	2	2	2	2	2	4	1	1	2	1	33	16	6	2	55	3	4	2	2	2	2	2	2	3	4	2	3
663	416秒	19	1	1	1	4	12	5	7	24	1	1	1	1	1	1	1	1	1	1	2	2	1	1	1	1	1	1	1	1	1	1	47	30	12	3	89	4	4	2	3	4	4	4	4	2	4	4	4
664	415秒	19	1	1	2	4	16	11	8	35	2	2	1	2	3	1	1	1	1	1	2	1	4	1	1	2	1	2	1	2	2	1	26	18	6	2	50	2	2	2	2	2	2	2	2	2	2	2	2
665	241秒	19	2	1	1	4	12	5	5	22	1	1	1	1	1	1	1	1	1	1	1	1	1	1	1	1	1	1	1	1	1	1	38	27	9	3	74	3	3	2	3	3	3	3	3	3	3	3	3
666	140秒	19	2	2	2	4	20	10	10	40	1	1	1	1	2	2	2	2	2	2	2	2	2	2	2	2	2	2	2	2	2	2	52	36	12	3	100	4	4	4	4	4	4	4	4	4	4	4	4
667	491秒	19	2	1	1	4	19	7	6	32	1	2	2	2	1	2	1	2	1	1	1	1	2	2	2	1	1	1	2	1	2	1	34	21	5	2	60	3	4	4	2	2	4	2	2	3	2	2	2
668	257秒	19	2	1	1	4	12	5	5	22	1	1	1	1	1	1	1	1	1	1	1	1	1	1	1	1	1	1	1	1	1	1	26	18	6	2	50	2	2	2	2	2	2	2	2	2	2	2	2
669	294秒	19	2	1	1	4	12	7	5	24	1	1	1	1	1	1	1	1	1	1	1	1	2	1	2	1	1	1	1	1	1	1	51	33	12	3	96	4	4	3	4	4	4	4	4	4	4	4	4
670	274秒	19	2	1	2	4	12	7	5	24	1	1	1	1	1	1	1	1	1	1	1	1	3	1	1	1	1	1	1	1	1	1	44	23	11	3	78	4	3	2	3	4	4	2	3	4	4	4	4
671	149秒	19	2	1	1	4	24	10	10	44	2	2	2	2	2	2	2	2	2	2	2	2	2	2	2	2	2	2	2	2	2	2	26	18	6	2	50	2	2	2	2	2	2	2	2	2	2	2	2
672	313秒	19	2	1	1	4	22	12	14	48	2	3	2	2	2	2	3	2	1	2	3	3	4	1	2	2	2	2	2	3	2	1	33	20	8	2	61	3	3	0	2	2	3	2	3	4	4	3	3
673	198秒	19	2	1	1	4	12	5	5	22	1	1	1	1	1	1	1	1	1	1	1	1	1	1	1	1	1	1	1	1	1	1	39	24	7	3	70	4	3	1	3	3	3	3	3	3	4	3	3
674	449秒	19	1	1	2	4	17	11	10	38	2	1	2	2	2	1	3	2	2	3	3	2	3	1	1	2	1	1	1	1	1	1	52	34	12	3	98	4	4	4	4	4	4	4	4	4	4	4	4
675	343秒	19	1	2	2	4	13	8	7	28	1	1	1	1	2	1	1	1	1	1	1	2	2	1	1	2	1	2	1	1	2	1	47	32	11	3	90	4	4	0	4	4	4	4	4	3	4	4	4
676	610秒	19	1	1	1	4	27	15	18	60	2	2	1	3	4	3	3	2	3	2	4	4	4	2	3	2	2	3	2	4	3	2	39	27	9	3	75	3	3	3	3	3	3	3	3	3	3	3	3
677	384秒	19	1	1	1	4	13	6	7	26	1	1	1	1	1	1	1	1	1	1	2	2	2	1	1	1	1	2	1	1	1	1	38	25	9	3	72	3	3	1	3	3	3	3	4	3	3	4	4
678	319秒	19	2	1	1	4	15	11	5	31	1	4	1	1	1	1	1	1	1	1	1	1	4	1	1	4	1	1	1	1	1	1	19	16	5	1	40	2	2	0	2	1	1	1	1	3	2	1	2
679	451秒	19	1	1	2	4	16	11	6	33	1	1	2	2	2	1	1	2	1	2	2	1	3	2	2	2	1	1	1	1	1	1	34	27	9	3	70	3	3	3	2	2	3	2	3	3	3	3	3
680	692秒	19	1	2	2	4	15	8	8	31	2	1	1	1	1	1	2	1	1	1	2	1	2	1	2	2	1	2	1	1	2	2	48	33	9	3	90	4	4	2	4	4	4	4	4	4	3	3	4
681	117秒	19	1	1	1	4	18	7	6	31	1	2	1	2	1	2	1	2	1	2	1	2	2	2	1	1	1	1	2	1	1	1	52	25	8	3	85	4	4	4	4	4	4	4	4	4	4	4	4
682	134秒	19	1	1	2	4	24	10	10	44	2	2	2	2	2	2	2	2	2	2	2	2	2	2	2	2	2	2	2	2	2	2	28	19	6	2	53	3	3	0	1	1	3	2	1	3	3	2	3
683	187秒	19	1	1	1	4	14	6	5	25	1	1	1	1	1	1	1	1	1	1	1	1	2	2	1	1	1	2	1	1	1	1	39	24	6	3	69	3	3	3	3	3	3	3	3	3	3	3	3
684	346秒	19	1	2	2	4	23	12	9	44	1	2	2	3	2	1	1	2	2	2	2	3	3	2	3	2	2	2	2	1	2	2	34	26	9	3	69	3	3	1	2	3	3	2	2	3	3	3	4
685	474秒	19	1	1	1	4	24	18	11	53	3	2	1	2	4	2	4	2	2	2	2	2	4	2	4	4	2	2	3	2	1	1	36	25	6	3	67	3	3	1	3	3	3	2	3	3	3	3	3
686	416秒	19	1	1	2	4	12	6	8	26	1	1	1	1	1	1	1	1	1	1	1	4	1	1	1	2	1	1	1	1	1	1	42	23	9	3	74	4	4	1	2	3	3	3	3	4	4	4	4
687	292秒	19	1	2	2	4	19	10	11	40	2	2	1	2	2	1	2	1	1	1	2	1	3	2	2	2	2	3	1	3	3	1	39	24	9	3	72	3	3	3	3	3	3	3	3	3	3	3	3
688	253秒	19	1	1	1	4	12	6	8	26	1	1	1	1	1	1	1	1	1	1	2	2	2	1	1	1	1	1	1	1	2	1	46	30	10	3	86	3	3	3	3	4	4	3	4	4	4	3	4
689	231秒	19	1	1	2	4	27	10	9	46	2	3	2	2	2	3	1	2	2	1	1	1	2	2	2	3	2	3	2	3	3	2	44	30	11	3	85	3	3	3	3	4	4	3	3	4	3	4	3
690	191秒	19	1	1	2	4	24	10	10	44	2	2	2	2	2	2	2	2	2	2	2	2	2	2	2	2	2	2	2	2	2	2	48	26	12	3	86	4	4	4	4	4	4	2	2	4	4	4	4
691	119秒	19	2	1	2	4	12	5	5	22	1	1	1	1	1	1	1	1	1	1	1	1	1	1	1	1	1	1	1	1	1	1	52	36	12	3	100	4	4	4	4	4	4	4	4	4	4	4	4
692	127秒	19	2	1	1	4	23	10	7	40	2	2	2	2	2	2	2	2	2	2	1	1	2	2	2	2	2	2	2	1	2	1	39	27	9	3	75	3	3	3	3	3	3	3	3	3	3	3	3
693	340秒	19	2	2	2	4	12	5	5	22	1	1	1	1	1	1	1	1	1	1	1	1	1	1	1	1	1	1	1	1	1	1	39	26	9	3	74	3	3	3	3	3	3	3	3	3	3	3	3
694	244秒	19	2	1	1	4	12	8	5	25	1	1	1	1	1	1	1	1	1	1	1	1	4	1	1	1	1	1	1	1	1	1	52	36	12	3	100	4	4	4	4	4	4	4	4	4	4	4	4
695	357秒	19	2	1	1	4	12	6	5	23	1	1	1	1	1	1	1	1	1	1	1	1	2	1	1	1	1	1	1	1	1	1	50	33	12	3	95	4	4	2	4	4	4	4	4	4	4	4	4
696	689秒	19	2	1	2	4	17	11	14	42	1	2	1	1	2	1	4	1	1	2	3	3	3	2	2	2	2	2	1	2	2	2	52	32	12	3	96	4	4	4	4	4	4	4	4	4	4	4	4
697	745秒	19	2	1	1	4	18	8	16	42	1	4	1	1	1	1	4	1	1	1	1	4	4	4	1	1	1	1	1	4	3	1	48	36	12	3	96	4	4	0	4	4	4	4	4	4	4	4	4
698	536秒	19	2	1	2	4	17	10	10	37	2	1	1	2	3	1	4	1	1	1	2	1	2	1	2	2	2	2	2	2	1	1	48	34	12	3	94	4	4	0	4	4	4	4	4	4	4	4	4
699	949秒	19	1	1	1	1	13	11	15	39	1	1	1	1	1	1	1	1	1	4	4	4	4	1	1	1	1	2	1	2	4	1	26	18	6	2	50	2	2	2	2	2	2	2	2	2	2	2	2
700	348秒	19	2	1	2	4	12	7	15	34	1	1	1	1	1	1	1	1	1	1	4	4	3	1	1	1	1	1	1	3	3	1	48	36	12	3	96	4	4	0	4	4	4	4	4	4	4	4	4
701	333秒	19	2	1	2	4	12	5	6	23	1	1	1	1	1	1	1	1	1	1	1	2	1	1	1	1	1	1	1	1	1	1	42	36	12	3	90	4	4	2	4	4	0	3	3	2	4	4	4
702	452秒	19	2	1	2	4	13	11	20	44	1	2	1	1	1	1	4	1	1	1	4	4	4	1	1	4	1	1	1	4	4	1	52	36	12	3	100	4	4	4	4	4	4	4	4	4	4	4	4
703	265秒	19	2	1	1	4	12	5	5	22	1	1	1	1	1	1	1	1	1	1	1	1	1	1	1	1	1	1	1	1	1	1	48	32	12	3	92	4	4	4	4	0	4	4	4	4	4	4	4
704	355秒	19	2	1	2	3	15	12	11	38	2	1	1	1	2	1	1	1	1	2	3	3	3	1	2	3	1	2	2	2	2	1	36	27	9	3	72	3	3	3	3	2	3	3	3	3	2	2	3
705	1229秒	19	2	1	2	4	15	8	7	30	2	1	2	1	2	1	1	1	1	1	1	1	1	1	2	2	1	1	1	2	2	2	48	31	8	3	87	4	3	2	3	4	4	4	4	4	4	4	4
706	695秒	19	2	1	2	4	13	7	8	28	1	1	1	1	1	1	1	1	1	1	3	2	3	1	1	1	1	2	1	1	1	1	48	34	12	3	94	4	4	2	4	4	4	4	4	4	4	4	2
707	402秒	19	1	1	2	2	15	7	8	30	1	2	1	1	2	1	1	2	1	1	2	1	2	2	1	1	1	1	1	2	2	1	52	36	12	3	100	4	4	4	4	4	4	4	4	4	4	4	4
708	560秒	19	1	1	1	4	12	7	5	24	1	1	1	1	1	1	1	1	1	1	1	1	3	1	1	1	1	1	1	1	1	1	49	34	12	3	95	4	4	1	4	4	4	4	4	4	4	4	4
709	230秒	19	1	1	2	4	12	5	5	22	1	1	1	1	1	1	1	1	1	1	1	1	1	1	1	1	1	1	1	1	1	1	52	36	12	3	100	4	4	4	4	4	4	4	4	4	4	4	4
710	380秒	19	1	1	1	4	14	8	6	28	1	2	1	1	2	1	1	1	1	1	1	1	2	1	2	1	1	2	1	1	2	1	39	27	9	3	75	3	3	3	3	3	3	3	3	3	3	3	3
711	249秒	19	1	1	2	4	18	10	10	38	2	2	2	1	2	1	2	1	2	2	2	3	3	2	2	1	1	2	1	2	1	1	39	27	9	3	75	3	3	3	3	3	3	3	3	3	3	3	3
712	427秒	19	1	1	1	4	12	6	5	23	1	1	1	1	1	1	1	1	1	1	1	1	2	1	1	1	1	1	1	1	1	1	50	32	9	3	91	4	4	2	4	4	4	4	4	4	4	4	4
713	473秒	19	1	1	2	4	15	10	9	34	1	1	2	1	2	1	2	2	1	1	1	2	3	1	2	2	1	2	1	2	2	1	39	27	9	3	75	3	3	3	3	3	3	3	3	3	3	3	3
714	497秒	19	1	1	1	4	13	7	9	29	1	2	1	1	1	1	1	1	1	1	2	2	3	1	1	1	1	1	1	2	2	1	48	36	12	3	96	4	4	0	4	4	4	4	4	4	4	4	4
715	787秒	19	1	1	1	4	12	8	7	27	1	1	1	1	2	1	1	1	1	1	1	2	2	1	1	2	1	1	1	2	1	1	48	36	12	3	96	4	4	0	4	4	4	4	4	4	4	4	4
716	1215秒	19	1	1	1	4	18	8	8	34	2	1	1	2	2	1	1	2	2	1	2	1	2	2	2	1	1	2	1	2	2	1	31	21	7	2	59	2	3	1	2	2	3	2	3	3	3	2	2
717	102秒	19	1	2	2	4	24	10	10	44	2	2	2	2	2	2	2	2	2	2	2	2	2	2	2	2	2	2	2	2	2	2	26	18	6	2	50	2	2	2	2	2	2	2	2	2	2	2	2
718	429秒	19	1	1	2	4	18	7	8	33	2	1	1	2	2	1	2	1	2	1	2	2	2	1	1	1	2	2	1	1	1	2	36	25	6	3	67	3	3	1	3	3	3	3	3	2	3	3	3
719	618秒	19	1	1	2	4	32	15	12	59	4	3	3	2	3	3	2	2	3	3	3	3	3	3	3	3	2	3	2	2	2	2	26	18	6	2	50	2	2	2	2	2	2	2	2	2	2	2	2
720	181秒	19	1	1	1	4	13	8	5	26	1	1	1	1	1	1	1	1	1	1	1	1	2	2	2	2	1	1	1	1	1	1	52	36	12	3	100	4	4	4	4	4	4	4	4	4	4	4	4
721	493秒	19	1	1	1	4	15	10	9	34	2	1	1	1	1	1	3	2	1	2	2	2	4	1	1	2	1	2	1	1	1	1	50	27	8	3	85	4	4	2	4	4	4	4	4	4	4	4	4
722	209秒	19	1	1	1	4	14	6	5	25	2	2	1	1	2	1	1	1	1	1	1	1	1	1	1	1	1	1	1	1	1	1	51	35	12	3	98	4	4	4	3	4	4	4	4	4	4	4	4
723	217秒	19	2	1	2	4	12	8	8	28	1	1	1	1	1	1	1	1	1	1	1	4	4	1	1	1	1	1	1	1	1	1	52	36	12	3	100	4	4	4	4	4	4	4	4	4	4	4	4
724	141秒	19	2	1	2	4	12	8	8	28	1	1	1	1	1	1	1	1	1	1	1	4	4	1	1	1	1	1	1	1	1	1	52	36	12	3	100	4	4	4	4	4	4	4	4	4	4	4	4
725	186秒	19	1	1	1	4	22	10	10	42	2	2	1	1	2	2	2	2	2	2	2	2	2	2	2	2	2	2	2	2	2	2	26	18	6	2	50	2	2	2	2	2	2	2	2	2	2	2	2
726	328秒	19	1	1	2	4	13	6	7	26	1	1	1	1	2	1	2	2	1	1	1	1	1	1	1	1	1	1	1	1	2	1	52	36	12	3	100	4	4	4	4	4	4	4	4	4	4	4	4
727	286秒	19	1	1	1	4	18	8	7	33	3	2	2	2	1	1	1	1	1	2	3	1	3	1	1	1	1	2	1	1	1	1	39	26	9	3	74	3	3	3	3	3	3	3	3	3	3	3	3
728	334秒	19	1	1	1	4	12	7	5	24	1	1	1	1	2	1	1	1	1	1	1	1	2	1	1	1	1	1	1	1	1	1	39	27	9	3	75	3	3	3	3	3	3	3	3	3	3	3	3
729	383秒	19	1	2	2	4	14	9	6	29	1	1	1	1	3	1	2	1	1	1	1	1	2	1	1	2	1	3	1	1	1	1	50	30	8	3	88	4	2	4	4	4	4	4	4	4	4	4	4
730	409秒	19	1	2	2	4	14	11	12	37	1	1	1	1	2	1	3	1	2	2	3	2	3	2	2	2	1	1	1	1	3	1	44	32	11	3	87	3	3	1	3	4	4	4	4	3	4	4	4
731	368秒	19	1	1	1	4	13	7	6	26	1	1	1	1	1	1	1	1	1	1	1	2	2	1	1	2	1	2	1	1	1	1	41	26	9	3	76	4	4	3	3	3	3	3	3	3	3	3	3
732	446秒	19	1	1	1	4	23	15	13	51	1	3	2	2	3	2	2	2	1	3	4	2	3	2	2	4	1	3	2	2	3	2	45	29	9	3	83	4	4	3	2	4	4	4	3	3	4	3	3
733	422秒	19	1	2	2	4	12	5	5	22	1	1	1	1	1	1	1	1	1	1	1	1	1	1	1	1	1	1	1	1	1	1	34	27	9	3	70	3	3	0	3	3	3	3	1	3	3	3	3
734	320秒	19	1	2	2	4	19	9	6	34	2	2	1	1	2	1	1	1	1	1	2	1	2	2	2	2	2	3	1	1	1	2	52	36	12	3	100	4	4	4	4	4	4	4	4	4	4	4	4
735	146秒	19	2	1	2	4	12	5	5	22	1	1	1	1	1	1	1	1	1	1	1	1	1	1	1	1	1	1	1	1	1	1	52	32	12	3	96	4	4	4	4	4	4	4	4	4	4	4	4
736	185秒	19	2	1	2	4	12	5	5	22	1	1	1	1	1	1	1	1	1	1	1	1	1	1	1	1	1	1	1	1	1	1	52	36	12	3	100	4	4	4	4	4	4	4	4	4	4	4	4
737	267秒	19	2	1	1	4	23	14	16	53	2	3	2	2	3	2	3	2	2	2	2	4	3	3	3	3	1	2	1	3	4	1	33	20	8	2	61	3	3	0	2	2	3	2	3	4	4	3	3
738	151秒	19	2	1	1	4	12	5	5	22	1	1	1	1	1	1	1	1	1	1	1	1	1	1	1	1	1	1	1	1	1	1	52	36	12	3	100	4	4	4	4	4	4	4	4	4	4	4	4
739	1581秒	19	2	1	2	4	12	5	5	22	1	1	1	1	1	1	1	1	1	1	1	1	1	1	1	1	1	1	1	1	1	1	52	34	12	3	98	4	4	4	4	4	4	4	4	4	4	4	4
740	129秒	19	2	1	1	3	12	5	5	22	1	1	1	1	1	1	1	1	1	1	1	1	1	1	1	1	1	1	1	1	1	1	44	34	12	3	90	4	4	2	2	4	4	4	4	4	4	4	4
741	774秒	19	1	1	2	4	14	11	9	34	1	1	1	1	1	1	1	1	1	1	3	3	3	3	3	3	1	1	1	1	1	1	37	25	9	3	71	3	3	1	3	3	3	3	3	3	3	3	3
742	301秒	19	2	1	2	4	18	10	11	39	2	2	1	1	1	1	1	1	2	1	2	1	3	2	2	3	2	2	1	3	4	1	40	29	12	3	81	4	3	1	3	3	3	3	3	4	3	4	4
743	338秒	19	2	1	1	4	13	8	7	28	1	1	1	1	1	1	1	1	1	1	1	1	2	1	2	2	1	2	1	2	2	1	44	30	11	3	85	4	4	2	3	4	4	2	3	4	4	4	2
744	1675秒	19	2	1	1	4	21	11	9	41	2	2	2	2	2	2	2	2	2	2	2	2	3	1	2	2	2	2	1	1	2	1	36	25	9	3	70	3	3	0	2	3	3	3	3	3	4	3	3
745	257秒	19	2	1	2	4	13	7	5	25	1	1	1	1	1	1	1	1	1	1	1	1	3	2	1	1	1	1	1	1	1	1	51	30	12	3	93	4	4	4	3	4	4	4	4	4	4	4	4
746	632秒	19	2	1	2	4	12	8	8	28	1	1	1	1	2	1	2	1	1	1	2	1	2	1	2	1	1	1	1	1	2	1	50	31	12	3	93	4	4	2	4	4	4	4	4	4	4	4	4
747	392秒	19	2	1	2	4	12	8	11	31	1	1	1	1	1	1	1	1	1	1	4	4	4	1	1	1	1	1	1	1	1	1	52	36	12	3	100	4	4	4	4	4	4	4	4	4	4	4	4
748	358秒	19	2	1	1	4	14	9	11	34	1	1	1	1	2	1	3	2	1	1	3	3	3	2	2	1	1	1	1	1	1	1	40	26	9	3	75	3	2	0	3	3	3	3	3	4	4	4	4
749	387秒	19	1	1	2	4	12	7	9	28	1	1	1	1	1	1	1	1	1	1	3	2	3	1	1	1	1	1	1	2	1	1	48	32	12	3	92	4	4	0	4	4	4	4	4	4	4	4	4
750	220秒	18	1	1	1	4	13	7	5	25	1	1	1	1	1	1	1	1	1	1	1	1	1	1	2	2	1	2	1	1	1	1	44	26	10	3	80	4	4	2	2	4	4	4	4	3	3	3	4
751	266秒	18	1	1	2	2	12	5	5	22	1	1	1	1	1	1	1	1	1	1	1	1	1	1	1	1	1	1	1	1	1	1	49	36	12	3	97	4	4	1	4	4	4	4	4	4	4	4	4
752	275秒	18	1	1	1	4	21	10	9	40	3	1	2	1	2	1	2	1	2	2	2	1	2	2	2	2	2	2	2	2	2	2	38	27	9	3	74	3	3	3	3	3	3	3	2	3	3	3	3
753	333秒	18	1	1	2	4	12	7	5	24	1	1	1	1	1	1	1	1	1	1	1	1	2	1	1	2	1	1	1	1	1	1	38	23	8	3	69	4	4	2	3	3	3	3	2	3	3	3	3
754	299秒	18	1	1	2	4	16	10	6	32	1	1	2	2	2	1	1	1	1	2	2	1	2	2	2	2	1	1	2	1	1	1	39	27	9	3	75	3	3	3	3	3	3	3	3	3	3	3	3
755	333秒	18	1	1	1	4	13	8	5	26	1	1	1	1	1	1	1	2	1	2	1	1	1	1	2	2	1	1	1	1	1	1	48	26	7	3	81	4	4	2	4	4	4	4	4	3	4	3	4
756	523秒	18	1	1	1	4	17	8	7	32	1	2	1	2	1	1	1	1	1	1	1	1	2	2	2	2	2	2	1	2	2	1	39	27	9	3	75	3	3	3	3	3	3	3	3	3	3	3	3
757	581秒	18	1	1	1	4	20	11	8	39	1	1	1	1	2	2	2	2	2	2	2	1	3	2	2	2	2	2	2	1	2	2	38	25	8	3	71	3	3	2	3	3	3	3	3	3	3	3	3
758	496秒	18	1	1	1	4	15	9	11	35	2	2	1	1	2	1	3	1	2	1	3	1	3	1	1	2	1	1	1	2	2	1	45	29	9	3	83	4	4	2	3	4	4	3	3	4	4	3	3
759	483秒	18	1	1	1	4	13	8	8	29	1	1	1	2	1	1	1	1	1	2	2	2	2	1	1	2	1	1	1	1	2	1	41	26	8	3	75	4	4	2	3	3	3	3	3	4	3	3	3
760	788秒	18	1	1	1	4	14	6	8	28	1	2	1	1	1	1	2	1	1	1	2	2	2	2	1	1	1	1	1	1	1	1	52	34	12	3	98	4	4	4	4	4	4	4	4	4	4	4	4
761	226秒	18	1	1	1	4	12	8	10	30	1	1	1	1	1	1	1	1	1	1	1	1	4	1	1	1	1	1	1	4	3	1	52	36	12	3	100	4	4	4	4	4	4	4	4	4	4	4	4
762	166秒	18	1	1	2	4	13	8	7	28	1	1	2	1	2	1	1	1	1	2	2	2	2	1	1	1	1	1	1	1	1	1	52	36	12	3	100	4	4	4	4	4	4	4	4	4	4	4	4
763	228秒	18	1	1	2	4	12	5	5	22	1	1	1	1	1	1	1	1	1	1	1	1	1	1	1	1	1	1	1	1	1	1	52	36	12	3	100	4	4	4	4	4	4	4	4	4	4	4	4
764	257秒	18	1	1	1	4	13	8	6	27	1	1	1	1	2	1	1	1	1	1	1	2	2	1	1	2	1	2	1	1	1	1	37	24	9	3	70	3	3	1	3	3	3	3	3	3	3	3	3
765	155秒	18	1	1	1	4	12	5	5	22	1	1	1	1	1	1	1	1	1	1	1	1	1	1	1	1	1	1	1	1	1	1	30	22	6	2	58	4	4	0	4	2	2	2	2	2	2	2	2
766	311秒	18	1	1	1	4	19	7	8	34	2	2	2	2	1	1	1	1	2	1	3	1	2	2	2	1	1	2	1	1	2	1	35	25	9	3	69	3	3	3	2	3	3	3	2	3	3	2	3
767	314秒	18	1	1	2	4	12	5	6	23	1	1	1	1	1	1	1	1	1	1	2	1	1	1	1	1	1	1	1	1	1	1	50	33	11	3	94	4	4	3	4	4	4	4	4	3	4	4	4
768	305秒	18	1	1	1	4	12	8	5	25	1	1	1	1	1	1	1	1	1	1	1	1	4	1	1	1	1	1	1	1	1	1	49	36	12	3	97	4	4	1	4	4	4	4	4	4	4	4	4
769	306秒	18	1	1	1	4	12	7	7	26	1	1	1	1	1	1	1	1	1	2	2	2	2	1	1	1	1	1	1	1	1	1	50	34	12	3	96	4	4	2	4	4	4	4	4	4	4	4	4
770	359秒	18	1	1	2	4	12	5	5	22	1	1	1	1	1	1	1	1	1	1	1	1	1	1	1	1	1	1	1	1	1	1	48	32	12	3	92	4	4	0	4	4	4	4	4	4	4	4	4
771	379秒	18	1	2	2	4	13	6	5	24	1	1	1	1	1	1	1	1	1	1	1	1	1	1	2	1	1	2	1	1	1	1	28	16	7	2	51	3	3	2	2	2	2	2	2	2	2	2	2
772	289秒	18	1	1	2	4	12	5	5	22	1	1	1	1	1	1	1	1	1	1	1	1	1	1	1	1	1	1	1	1	1	1	45	29	12	3	86	4	4	0	4	4	4	4	4	4	4	4	4
773	386秒	18	1	1	1	4	15	17	11	43	1	1	1	1	4	1	1	1	1	1	4	4	4	1	4	4	1	4	1	1	1	1	43	33	12	3	88	4	4	1	4	4	4	0	4	2	4	4	4
774	413秒	18	1	1	1	4	18	9	10	37	2	3	1	2	2	1	2	1	2	1	2	1	3	2	1	2	1	1	1	2	3	1	38	20	7	2	65	4	4	2	3	2	3	3	3	3	3	3	2
775	387秒	18	1	1	1	4	13	6	5	24	1	2	1	1	1	1	1	1	1	1	1	1	2	1	1	1	1	1	1	1	1	1	48	33	12	3	93	4	4	0	4	4	4	4	4	4	4	4	4
776	274秒	18	1	1	1	4	16	10	7	33	1	2	1	1	2	1	1	1	2	2	2	1	2	2	2	2	1	2	1	2	1	1	49	36	12	3	97	4	4	1	4	4	4	4	4	4	4	4	4
777	524秒	18	1	1	1	4	12	6	6	24	1	1	1	1	1	1	1	1	1	1	1	2	1	1	1	2	1	1	1	1	1	1	37	27	9	3	73	3	3	2	2	3	3	3	3	3	3	3	3
778	551秒	18	1	1	1	4	12	5	5	22	1	1	1	1	1	1	1	1	1	1	1	1	1	1	1	1	1	1	1	1	1	1	48	36	12	3	96	4	4	0	4	4	4	4	4	4	4	4	4
779	559秒	18	1	1	1	4	21	10	12	43	2	1	2	2	2	2	2	2	1	2	3	2	2	2	2	2	2	2	2	3	2	1	44	26	7	3	77	4	4	2	3	4	4	4	3	3	4	4	3
780	243秒	18	1	1	1	4	20	10	12	42	2	2	1	1	2	2	3	2	2	2	2	2	2	3	2	2	1	1	1	2	3	2	48	27	9	3	84	4	4	1	4	4	4	4	4	4	4	4	4
781	630秒	18	1	1	2	4	15	8	8	31	1	2	1	1	1	1	1	1	1	2	2	1	2	2	1	2	1	2	1	2	2	1	42	29	12	3	83	4	4	1	3	4	3	3	4	3	4	4	2
782	210秒	18	1	1	1	4	15	6	6	27	2	2	2	1	1	1	1	1	1	1	1	1	2	1	1	1	1	1	1	2	1	1	48	36	12	3	96	4	4	0	4	4	4	4	4	4	4	4	4
783	364秒	18	1	1	1	4	17	13	7	37	1	1	1	1	4	1	1	1	1	1	1	3	2	2	3	3	2	4	1	1	1	1	40	25	9	3	74	4	4	2	3	4	4	2	3	2	3	3	3
784	185秒	18	1	1	1	4	12	5	5	22	1	1	1	1	1	1	1	1	1	1	1	1	1	1	1	1	1	1	1	1	1	1	52	36	12	3	100	4	4	4	4	4	4	4	4	4	4	4	4
785	335秒	18	1	1	2	4	22	10	9	41	2	2	2	1	2	2	2	2	2	2	2	2	2	2	2	2	2	2	2	2	1	1	37	27	9	3	73	3	3	1	3	3	3	3	3	3	3	3	3
786	722秒	18	1	1	1	4	12	5	5	22	1	1	1	1	1	1	1	1	1	1	1	1	1	1	1	1	1	1	1	1	1	1	40	26	9	3	75	4	4	0	4	3	3	3	4	3	3	3	3
787	408秒	18	1	2	2	4	12	5	6	23	1	1	1	1	1	1	1	1	1	1	1	2	1	1	1	1	1	1	1	1	1	1	49	33	12	3	94	4	4	4	4	4	4	4	4	1	4	4	4
788	346秒	18	1	1	2	3	14	6	6	26	2	1	1	1	1	1	1	1	2	1	1	1	2	1	1	1	1	1	1	1	2	1	52	34	11	3	97	4	4	4	4	4	4	4	4	4	4	4	4
789	481秒	18	1	1	1	4	17	10	12	39	1	1	2	2	3	1	1	1	1	2	3	3	3	2	1	1	1	3	1	2	3	1	43	35	12	3	90	4	4	0	3	3	3	3	4	4	4	4	4
790	670秒	18	1	1	1	4	13	8	7	28	1	1	1	1	1	1	1	1	1	1	1	1	4	2	1	1	1	1	1	2	2	1	39	30	9	3	78	3	3	0	3	4	4	3	3	4	3	3	3
791	395秒	18	1	1	1	4	12	7	7	26	1	1	1	1	1	1	1	1	1	1	1	2	2	1	1	2	1	1	1	1	2	1	35	25	8	3	68	3	3	2	3	3	3	3	3	2	3	3	3
792	412秒	18	1	1	2	4	12	5	7	24	1	1	1	1	1	1	1	1	1	1	2	2	1	1	1	1	1	1	1	1	1	1	39	25	9	3	73	3	3	3	3	3	3	3	3	3	3	3	3
793	897秒	18	1	2	2	4	15	7	7	29	2	2	1	1	2	1	1	1	1	1	2	1	1	1	1	2	1	2	1	2	1	1	39	27	9	3	75	3	3	3	3	3	3	3	3	3	3	3	3
794	226秒	18	1	1	2	4	14	5	5	24	1	1	1	1	1	1	1	1	1	1	1	1	1	1	1	1	2	2	1	1	1	1	52	32	10	3	94	4	4	4	4	4	4	4	4	4	4	4	4
795	616秒	18	1	1	2	4	14	9	7	30	1	1	1	1	2	1	2	1	2	2	2	1	2	1	2	1	1	2	1	1	1	1	43	30	8	3	81	4	4	0	4	4	4	3	3	3	4	4	3
796	507秒	18	1	1	2	4	12	8	8	28	1	1	1	1	1	1	1	1	1	1	1	4	4	1	1	1	1	1	1	1	1	1	50	33	12	3	95	4	4	2	4	4	4	4	4	4	4	4	4
797	1410秒	18	1	2	2	4	17	10	10	37	1	1	1	1	1	1	1	1	1	1	2	3	2	2	3	3	1	3	3	3	1	1	50	19	7	3	76	4	4	4	4	4	4	4	4	4	4	4	4
798	235秒	18	1	1	1	4	12	5	5	22	1	1	1	1	1	1	1	1	1	1	1	1	1	1	1	1	1	1	1	1	1	1	48	32	12	3	92	4	4	0	4	4	4	4	4	4	4	4	4
799	250秒	18	1	1	2	4	12	6	5	23	1	1	1	1	1	1	1	1	1	1	1	1	2	1	1	1	1	1	1	1	1	1	48	32	12	3	92	4	4	0	4	4	4	4	4	4	4	4	4
800	390秒	18	1	1	1	4	12	5	5	22	1	1	1	1	1	1	1	1	1	1	1	1	1	1	1	1	1	1	1	1	1	1	48	28	11	3	87	4	4	2	4	4	4	3	4	4	4	4	4
801	3693秒	18	1	1	1	4	14	7	6	27	1	2	1	1	1	1	1	1	1	1	1	2	2	2	2	1	1	1	1	1	1	1	36	24	9	3	69	3	3	1	3	3	2	3	3	3	3	3	3
802	598秒	18	1	1	1	4	23	13	11	47	4	2	2	1	2	1	2	2	1	2	2	2	4	2	3	2	2	4	1	3	2	1	45	30	10	3	85	4	3	1	3	4	4	4	4	3	4	4	4
803	1961秒	18	1	1	1	4	14	9	7	30	1	1	1	1	2	1	1	1	1	2	2	2	2	2	1	2	1	2	1	1	1	1	52	36	12	3	100	4	4	4	4	4	4	4	4	4	4	4	4
804	391秒	18	1	1	1	4	13	9	11	33	1	1	1	1	2	1	4	1	1	1	3	2	4	2	1	1	1	1	1	1	1	1	52	32	12	3	96	4	4	4	4	4	4	4	4	4	4	4	4
805	283秒	18	1	1	1	4	13	6	9	28	2	1	1	1	1	1	1	1	1	1	2	2	2	1	1	1	1	1	1	2	2	1	49	33	12	3	94	4	4	1	4	4	4	4	4	4	4	4	4
806	336秒	18	1	1	1	4	12	5	5	22	1	1	1	1	1	1	1	1	1	1	1	1	1	1	1	1	1	1	1	1	1	1	45	31	12	3	88	4	4	1	4	4	4	4	4	1	4	4	4
807	473秒	18	1	1	1	4	12	5	5	22	1	1	1	1	1	1	1	1	1	1	1	1	1	1	1	1	1	1	1	1	1	1	48	27	11	3	86	4	4	0	4	4	4	4	4	4	4	4	4
808	643秒	18	1	1	1	4	14	7	7	28	2	1	1	1	1	1	2	1	1	1	1	2	2	2	1	2	1	1	1	1	1	1	39	33	12	3	84	4	3	1	2	4	3	3	3	3	3	3	3
809	450秒	18	1	1	2	4	14	7	9	30	1	2	1	1	1	1	1	1	1	1	2	2	2	1	1	2	1	2	1	2	2	1	27	17	6	2	50	2	2	1	2	2	2	2	2	2	2	3	3
810	362秒	18	1	1	2	4	18	12	11	41	2	1	1	1	3	1	1	1	1	2	2	2	3	2	2	2	2	2	2	3	3	2	37	27	9	3	73	3	3	2	2	3	3	3	3	3	3	3	3
811	615秒	18	1	1	1	4	13	6	5	24	1	2	1	1	1	1	1	1	1	1	1	1	2	1	1	1	1	1	1	1	1	1	41	25	9	3	75	3	3	3	3	3	3	3	3	3	4	4	3
812	1467秒	18	1	1	2	4	19	11	14	44	3	1	2	1	2	1	2	2	1	1	4	4	3	1	2	3	3	2	1	1	3	1	41	29	10	3	80	3	3	0	4	4	4	4	4	4	4	4	3
813	657秒	18	2	1	1	2	13	9	9	31	1	1	1	1	2	1	2	1	1	2	2	3	2	1	1	2	1	2	1	1	1	1	37	27	9	3	73	3	3	1	3	3	3	3	3	3	3	3	3
814	573秒	18	1	1	1	4	18	11	8	37	1	2	1	1	2	1	2	1	2	2	2	1	3	2	2	2	1	3	1	2	1	2	36	24	9	3	69	3	3	2	2	3	3	3	3	3	3	2	3
815	283秒	18	1	1	2	4	12	7	5	24	1	1	1	1	1	1	1	1	1	1	1	1	3	1	1	1	1	1	1	1	1	1	43	24	9	3	76	3	3	0	3	4	4	3	3	4	4	4	4
816	5307秒	18	1	2	2	4	14	5	5	24	1	2	1	1	1	1	1	1	1	1	1	1	1	2	1	1	1	1	1	1	1	1	42	24	9	3	75	4	4	0	3	3	4	4	3	4	4	4	4
817	299秒	18	2	1	1	4	12	5	5	22	1	1	1	1	1	1	1	1	1	1	1	1	1	1	1	1	1	1	1	1	1	1	26	18	6	2	50	3	3	0	2	2	2	2	2	2	2	2	2
818	603秒	18	1	1	1	4	13	9	8	30	1	1	1	1	1	1	2	1	1	1	3	1	3	2	1	3	1	1	1	1	1	1	52	34	12	3	98	4	4	4	4	4	4	4	4	4	4	4	4
819	238秒	18	1	1	1	4	14	8	8	30	1	1	1	1	1	1	1	1	1	1	1	2	2	2	2	2	1	2	1	2	2	1	52	36	12	3	100	4	4	4	4	4	4	4	4	4	4	4	4
820	237秒	18	1	1	1	4	12	5	5	22	1	1	1	1	1	1	1	1	1	1	1	1	1	1	1	1	1	1	1	1	1	1	50	34	12	3	96	4	4	2	4	4	4	4	4	4	4	4	4
821	259秒	18	1	1	1	4	17	9	8	34	2	3	1	1	2	1	1	1	2	1	2	2	3	1	1	2	1	2	1	1	2	1	39	26	9	3	74	3	3	3	3	3	3	3	3	3	3	3	3
822	253秒	18	1	1	1	4	12	5	5	22	1	1	1	1	1	1	1	1	1	1	1	1	1	1	1	1	1	1	1	1	1	1	40	25	9	3	74	3	4	3	3	3	3	3	3	3	3	3	3
823	285秒	18	1	1	1	4	13	6	5	24	2	1	1	1	2	1	1	1	1	1	1	1	1	1	1	1	1	1	1	1	1	1	26	18	6	2	50	2	2	2	2	2	2	2	2	2	2	2	2
824	301秒	18	1	1	1	4	17	11	11	39	2	2	1	1	2	1	2	1	2	2	3	3	3	2	2	2	1	2	1	1	2	1	52	36	12	3	100	4	4	4	4	4	4	4	4	4	4	4	4
825	327秒	18	1	1	1	4	12	6	7	25	1	1	1	1	1	1	1	1	1	1	2	1	2	1	1	1	1	1	1	1	2	1	34	26	9	3	69	2	2	2	2	3	2	3	3	3	3	3	3
826	321秒	18	1	2	2	4	15	8	8	31	2	1	2	1	1	1	2	1	1	2	2	2	2	1	1	2	2	1	1	1	1	1	26	18	6	2	50	2	2	2	2	2	2	2	2	2	2	2	2
827	340秒	18	1	2	2	4	15	8	7	30	2	2	1	1	2	1	2	1	1	2	1	1	2	1	1	1	1	2	1	2	1	1	39	28	8	3	75	3	3	3	3	3	3	3	3	3	3	3	3
828	332秒	18	1	1	2	4	15	6	8	29	1	1	1	1	1	1	2	1	1	1	2	2	2	2	1	1	1	2	2	1	1	1	38	24	8	3	70	3	3	2	3	3	3	3	3	3	3	3	3
829	221秒	18	1	1	2	4	12	5	5	22	1	1	1	1	1	1	1	1	1	1	1	1	1	1	1	1	1	1	1	1	1	1	52	36	12	3	100	4	4	4	4	4	4	4	4	4	4	4	4
830	360秒	18	1	1	2	4	22	10	9	41	2	2	2	2	2	1	2	2	2	2	2	2	2	2	2	2	2	2	2	2	1	1	27	18	6	2	51	2	3	2	2	2	2	2	2	2	2	2	2
831	372秒	18	1	2	2	4	13	9	9	31	1	1	1	1	2	1	2	1	1	1	2	2	2	1	2	2	1	2	1	1	2	1	38	26	9	3	73	3	3	2	3	3	3	3	3	3	3	3	3
832	381秒	18	1	1	1	4	12	7	6	25	1	1	1	1	1	1	1	1	1	1	2	1	3	1	1	1	1	1	1	1	1	1	36	25	9	3	70	1	3	2	3	3	3	3	3	3	3	3	3
833	418秒	18	1	2	2	4	13	5	5	23	2	1	1	1	1	1	1	1	1	1	1	1	1	1	1	1	1	1	1	1	1	1	38	22	9	3	69	3	4	1	3	3	3	3	4	3	3	3	3
834	431秒	18	1	1	2	4	12	6	8	26	1	1	1	1	1	1	2	1	1	1	2	2	2	1	1	1	1	1	1	1	1	1	38	25	9	3	72	3	3	2	3	3	3	3	3	3	3	3	3
835	419秒	18	1	1	1	4	13	7	7	27	1	1	1	1	1	1	2	1	1	1	1	2	3	1	1	1	1	2	1	1	1	1	52	31	12	3	95	4	4	4	4	4	4	4	4	4	4	4	4
836	442秒	18	1	1	1	4	14	10	12	36	2	2	1	1	3	1	3	1	1	2	4	2	2	1	1	2	1	1	1	1	2	1	52	36	12	3	100	4	4	4	4	4	4	4	4	4	4	4	4
837	441秒	18	1	2	2	4	21	10	11	42	2	2	1	2	2	1	2	2	2	2	3	2	2	2	2	2	2	2	2	2	2	1	26	18	6	2	50	2	2	2	2	2	2	2	2	2	2	2	2
838	498秒	18	1	1	1	4	14	11	10	35	1	1	1	1	2	1	2	1	1	1	2	2	4	2	2	2	1	2	1	2	2	1	39	24	7	3	70	3	3	3	3	3	3	3	3	3	3	3	3
839	642秒	18	1	1	1	4	13	10	10	33	1	1	1	1	3	1	1	1	1	2	3	1	3	1	1	1	2	1	1	2	3	1	38	25	9	3	72	3	3	3	3	3	3	3	3	3	3	3	3
840	420秒	18	1	1	1	4	30	17	13	60	2	3	1	3	4	3	3	3	3	3	3	2	3	4	3	4	2	2	2	2	3	2	37	25	9	3	71	3	3	1	3	3	3	3	3	3	3	3	3
841	412秒	18	1	1	2	4	12	9	8	29	1	1	1	1	2	1	3	1	1	1	1	2	4	1	1	1	1	1	1	1	1	1	50	35	12	3	97	4	4	2	4	4	4	4	4	4	4	4	4
842	421秒	18	1	2	2	4	14	12	6	32	1	1	1	1	2	1	1	1	1	1	2	1	3	1	3	3	1	3	1	1	1	1	37	25	9	3	71	3	3	1	3	3	3	3	3	3	3	3	3
843	297秒	18	1	1	1	4	15	10	10	35	1	2	1	1	1	1	2	1	2	2	2	2	3	1	2	2	1	2	1	2	2	1	39	27	9	3	75	3	3	3	3	3	3	3	3	3	3	3	3
844	277秒	18	1	1	2	4	27	13	12	52	2	2	2	2	2	2	2	2	2	2	2	2	3	3	3	3	2	4	2	3	3	2	26	18	6	2	50	2	2	2	2	2	2	2	2	2	2	2	2
845	220秒	18	1	1	1	4	15	11	6	32	1	1	1	1	1	1	1	1	1	2	2	1	4	1	3	1	3	2	1	1	1	1	48	33	12	3	93	4	4	0	4	4	4	4	4	4	4	4	4
846	219秒	18	1	1	1	4	12	8	5	25	1	1	1	1	1	1	1	1	1	1	1	1	4	1	1	1	1	1	1	1	1	1	52	36	12	3	100	4	4	4	4	4	4	4	4	4	4	4	4
847	315秒	18	1	1	1	4	12	5	5	22	1	1	1	1	1	1	1	1	1	1	1	1	1	1	1	1	1	1	1	1	1	1	50	36	12	3	98	4	4	4	4	4	4	4	4	2	4	4	4
848	477秒	18	1	1	1	4	27	14	11	52	3	3	2	2	3	2	3	2	2	2	2	2	3	3	3	3	2	2	2	2	2	2	37	27	9	3	73	3	3	2	2	3	3	3	3	3	3	3	3
849	339秒	18	1	1	1	4	12	6	8	26	1	1	1	1	1	1	2	1	1	1	2	2	2	1	1	1	1	1	1	1	1	1	50	34	12	3	96	4	4	2	4	4	4	4	4	4	4	4	4
850	230秒	18	1	1	1	4	12	5	5	22	1	1	1	1	1	1	1	1	1	1	1	1	1	1	1	1	1	1	1	1	1	1	52	36	12	3	100	4	4	4	4	4	4	4	4	4	4	4	4
851	296秒	18	1	1	1	4	12	5	5	22	1	1	1	1	1	1	1	1	1	1	1	1	1	1	1	1	1	1	1	1	1	1	48	31	11	3	90	4	4	2	4	4	4	3	3	4	4	4	4
852	426秒	18	1	1	1	4	15	8	7	30	2	1	1	1	2	1	1	1	2	1	2	1	1	1	2	2	2	1	1	1	2	1	44	24	9	3	77	4	4	2	3	4	3	3	3	4	4	3	4
853	188秒	18	1	1	2	4	24	10	10	44	2	2	2	2	2	2	2	2	2	2	2	2	2	2	2	2	2	2	2	2	2	2	37	27	9	3	73	3	3	1	3	3	3	3	3	3	3	3	3
854	163秒	18	1	1	2	4	27	20	17	64	1	1	1	1	4	1	1	1	1	4	4	4	4	4	4	4	4	4	4	4	4	4	26	16	7	2	49	2	2	3	2	1	3	1	2	2	2	2	2
855	361秒	18	1	1	1	4	25	15	12	52	2	3	2	2	3	2	3	2	1	3	3	1	3	3	3	3	3	2	1	2	3	2	37	20	8	2	65	3	3	2	2	3	4	3	3	3	3	3	2
856	479秒	18	1	1	1	4	14	8	8	30	2	1	1	1	2	1	2	1	2	1	2	2	2	1	2	1	1	1	1	1	1	1	39	27	9	3	75	3	3	3	3	3	3	3	3	3	3	3	3
857	527秒	18	1	1	2	4	13	7	6	26	1	1	1	1	1	1	1	1	1	1	1	1	2	2	1	2	1	1	1	2	1	1	42	29	9	3	80	4	3	3	3	4	3	3	4	3	3	3	3
858	218秒	18	1	1	1	4	12	5	5	22	1	1	1	1	1	1	1	1	1	1	1	1	1	1	1	1	1	1	1	1	1	1	52	32	12	3	96	4	4	4	4	4	4	4	4	4	4	4	4
859	175秒	18	1	1	2	4	12	6	7	25	1	1	1	1	1	1	1	1	1	1	2	2	2	1	1	1	1	1	1	1	1	1	45	30	12	3	87	4	4	1	4	3	4	3	4	2	4	4	4
860	207秒	18	1	1	1	4	12	5	5	22	1	1	1	1	1	1	1	1	1	1	1	1	1	1	1	1	1	1	1	1	1	1	50	36	12	3	98	4	4	2	4	4	4	4	4	4	4	4	4
861	256秒	18	1	1	2	4	13	6	6	25	2	1	1	1	2	1	2	1	1	1	1	1	1	1	1	1	1	1	1	1	1	1	37	25	9	3	71	3	3	3	3	3	3	3	3	3	3	3	1
862	317秒	18	1	1	1	4	15	9	10	34	2	1	1	1	1	1	1	1	1	1	4	2	4	1	1	2	2	2	1	1	2	1	38	27	10	3	75	4	4	2	2	3	3	2	2	3	4	3	3
863	266秒	18	1	1	2	4	25	14	11	50	2	2	2	2	3	2	3	2	2	2	2	1	3	2	3	3	2	3	2	3	2	2	34	22	7	2	63	2	2	2	2	2	3	3	3	3	3	3	3
864	344秒	18	1	1	1	4	12	6	5	23	1	1	1	1	1	1	1	1	1	1	1	1	1	1	1	2	1	1	1	1	1	1	35	25	9	3	69	3	3	0	3	3	3	3	3	2	3	3	3
865	294秒	18	1	1	2	4	13	8	7	28	1	1	1	1	1	1	1	1	1	1	1	1	2	1	2	2	1	2	1	2	2	1	40	27	9	3	76	3	4	3	3	3	3	3	3	3	3	3	3
866	312秒	18	1	1	1	4	17	9	8	34	1	2	2	2	1	1	2	2	1	1	3	1	3	2	1	3	1	1	1	1	1	1	45	27	10	3	82	3	4	1	3	4	4	4	2	4	4	4	4
867	316秒	18	1	1	1	4	12	5	5	22	1	1	1	1	1	1	1	1	1	1	1	1	1	1	1	1	1	1	1	1	1	1	52	33	12	3	97	4	4	4	4	4	4	4	4	4	4	4	4
868	184秒	18	1	1	1	4	12	8	9	29	1	1	1	1	1	1	1	1	1	1	4	1	4	1	1	1	1	1	1	1	2	1	48	36	12	3	96	4	4	0	4	4	4	4	4	4	4	4	4
869	411秒	18	1	1	2	4	21	10	11	42	2	2	2	2	2	2	2	1	1	2	2	3	2	2	2	2	2	2	1	2	2	2	40	26	9	3	75	3	3	3	3	3	4	3	3	3	3	3	3
870	424秒	18	1	1	2	4	24	11	10	45	2	2	1	2	2	2	2	2	2	2	3	1	3	2	2	2	2	3	2	2	2	2	39	24	9	3	72	3	3	3	3	3	3	3	3	3	3	3	3
871	395秒	18	1	1	2	4	19	11	11	41	1	3	1	1	2	1	3	1	3	3	3	1	3	2	1	2	2	2	1	2	2	1	36	26	9	3	71	3	3	3	2	3	3	3	3	3	3	3	2
872	349秒	18	1	1	1	4	13	8	7	28	1	1	1	1	2	1	1	1	1	1	2	1	2	1	1	2	1	2	1	1	2	1	39	29	9	3	77	3	3	1	3	3	4	3	3	3	3	4	3
873	315秒	18	1	1	2	4	13	5	6	24	1	1	1	1	1	1	1	1	1	1	1	2	1	1	1	1	1	2	1	1	1	1	48	33	12	3	93	4	4	0	4	4	4	4	4	4	4	4	4
874	371秒	18	1	1	1	4	13	8	5	26	1	1	1	1	1	1	1	1	1	1	1	1	4	1	1	1	1	2	1	1	1	1	48	36	12	3	96	4	4	0	4	4	4	4	4	4	4	4	4
875	329秒	18	1	1	1	4	24	12	10	46	2	2	2	2	2	2	2	2	2	2	2	2	3	2	3	2	2	2	2	2	2	2	27	17	6	2	50	2	2	2	2	2	2	2	2	2	2	2	2
876	364秒	18	1	1	2	4	12	5	5	22	1	1	1	1	1	1	1	1	1	1	1	1	1	1	1	1	1	1	1	1	1	1	41	25	9	3	75	4	4	1	4	3	3	3	4	3	3	3	3
877	214秒	18	1	2	1	4	12	5	5	22	1	1	1	1	1	1	1	1	1	1	1	1	1	1	1	1	1	1	1	1	1	1	48	34	11	3	93	4	4	2	3	4	4	4	4	4	4	4	4
878	250秒	18	1	2	2	4	16	8	10	34	2	1	2	2	2	1	2	1	2	2	2	2	2	1	1	1	1	1	1	1	3	1	52	36	12	3	100	4	4	4	4	4	4	4	4	4	4	4	4
879	267秒	18	1	2	2	4	24	10	10	44	2	2	2	2	2	2	2	2	2	2	2	2	2	2	2	2	2	2	2	2	2	2	37	25	9	3	71	3	3	2	3	3	3	3	3	3	3	3	2
880	295秒	18	1	1	2	4	18	12	11	41	1	1	1	1	2	1	2	2	2	2	2	2	3	1	2	3	2	2	2	2	3	2	42	24	9	3	75	3	4	2	3	4	3	3	3	4	3	3	4
881	238秒	18	1	1	2	4	29	14	14	57	2	2	2	2	2	2	2	2	3	3	3	3	3	2	3	3	3	3	3	3	3	3	39	25	8	3	72	3	3	3	3	3	3	3	3	3	3	3	3
882	353秒	18	1	1	2	4	22	10	10	42	2	2	1	2	2	1	2	2	2	2	2	2	2	2	2	2	2	2	2	2	2	2	51	32	12	3	95	4	4	3	4	4	4	4	4	4	4	4	4
883	259秒	18	1	1	2	4	16	6	5	27	2	3	1	2	1	1	1	1	1	1	1	1	2	1	1	1	1	1	1	1	1	1	49	20	8	3	77	4	4	4	4	4	4	4	4	4	4	2	4
884	368秒	18	1	1	1	4	12	5	6	23	1	1	1	1	1	1	1	1	1	1	1	2	1	1	1	1	1	1	1	1	1	1	52	32	12	3	96	4	4	4	4	4	4	4	4	4	4	4	4
885	398秒	18	1	1	2	4	16	9	12	37	1	1	1	1	3	1	2	2	1	1	3	3	2	1	1	2	2	3	1	2	2	1	37	26	9	3	72	3	3	2	3	3	3	2	3	3	3	3	3
886	444秒	18	1	2	2	4	12	6	6	24	1	1	1	1	1	1	1	1	1	1	1	2	2	1	1	1	1	1	1	1	1	1	41	28	10	3	79	3	3	2	2	3	3	4	3	3	4	3	4
887	178秒	18	1	1	2	4	25	15	13	53	3	2	1	1	3	3	1	1	3	3	3	3	3	3	3	3	2	3	1	3	3	2	42	24	9	3	75	3	4	2	3	4	3	3	3	4	3	3	4
888	511秒	18	1	1	2	4	20	10	12	42	1	2	2	2	2	1	3	1	1	2	3	2	2	2	2	2	2	2	2	2	2	2	40	27	9	3	76	3	3	2	3	3	4	3	4	3	3	3	3
889	471秒	18	1	1	2	4	27	14	12	53	3	2	2	1	3	3	2	1	3	3	3	2	3	2	2	3	3	3	1	3	2	3	35	18	7	2	60	3	1	1	3	3	3	2	4	4	3	3	3
890	520秒	18	1	1	1	4	22	10	8	40	2	2	2	2	2	2	2	2	2	2	2	2	2	1	2	2	2	2	2	1	1	1	38	26	9	3	73	3	3	2	3	3	3	3	3	3	3	3	3
891	571秒	18	1	1	2	4	15	8	10	33	2	1	1	2	2	1	2	1	1	1	2	3	2	1	1	2	1	2	1	1	2	1	38	27	9	3	74	3	3	0	3	3	3	3	3	3	4	3	4
892	596秒	18	1	1	2	4	18	13	16	47	1	2	1	1	2	1	2	1	1	2	4	4	4	1	2	3	2	4	1	4	2	2	45	33	11	3	89	4	4	0	3	4	3	4	4	3	4	4	4
893	595秒	18	1	1	2	4	12	5	5	22	1	1	1	1	1	1	1	1	1	1	1	1	1	1	1	1	1	1	1	1	1	1	47	32	12	3	91	4	4	2	4	4	4	3	3	3	4	4	4
894	391秒	18	1	1	2	4	13	5	5	23	1	1	1	1	1	1	1	1	1	1	1	1	1	1	1	1	1	2	1	1	1	1	39	26	9	3	74	3	3	3	3	3	3	3	3	3	3	3	3
895	329秒	18	1	1	1	4	24	10	10	44	2	2	2	2	2	2	2	2	2	2	2	2	2	2	2	2	2	2	2	2	2	2	29	22	6	2	57	2	2	2	2	2	2	2	2	3	2	2	3
896	786秒	18	1	1	1	4	19	9	12	40	2	3	2	1	2	1	2	2	1	1	3	2	2	2	1	3	1	2	1	2	3	1	51	34	12	3	97	4	4	4	3	4	4	4	4	4	4	4	4
897	379秒	18	1	1	2	4	14	7	5	26	2	1	1	1	2	1	1	1	1	1	1	1	1	1	1	2	1	2	1	1	1	1	37	27	9	3	73	3	3	1	3	3	3	3	3	3	3	3	3
898	596秒	18	1	2	2	4	19	12	10	41	2	2	1	1	2	1	3	2	2	2	2	1	3	2	2	3	2	2	1	2	2	1	29	16	8	2	53	3	3	1	2	3	3	2	2	2	3	2	2
899	622秒	18	1	1	1	4	13	5	5	23	1	2	1	1	1	1	1	1	1	1	1	1	1	1	1	1	1	1	1	1	1	1	39	24	10	3	73	3	3	2	3	3	3	3	3	2	4	3	4
900	373秒	18	1	1	1	4	23	14	14	51	2	3	1	3	1	1	3	1	2	1	3	4	4	4	4	4	2	2	1	1	3	1	41	25	8	3	74	3	4	2	4	4	4	4	1	4	4	2	2
901	543秒	18	1	1	2	4	22	13	12	47	2	2	1	2	3	1	3	2	2	2	3	1	4	3	2	2	2	2	2	3	2	1	33	23	7	2	63	4	3	1	2	2	3	2	2	3	4	3	2
902	214秒	18	1	1	1	4	20	12	9	41	1	1	1	1	2	1	1	1	1	1	1	3	4	4	1	4	1	4	2	2	2	2	41	28	12	3	81	3	3	1	3	4	4	3	4	3	4	3	3
903	439秒	18	1	1	1	4	12	11	11	34	1	1	1	1	4	1	1	1	1	1	4	4	4	1	1	1	1	1	1	1	1	1	52	36	12	3	100	4	4	4	4	4	4	4	4	4	4	4	4
904	304秒	18	1	1	1	4	21	9	9	39	2	1	2	2	2	1	2	1	2	2	2	1	2	2	1	2	2	2	2	2	2	2	37	24	8	3	69	3	3	2	2	3	3	3	3	3	3	3	3
905	179秒	18	1	1	1	4	24	10	10	44	2	2	2	2	2	2	2	2	2	2	2	2	2	2	2	2	2	2	2	2	2	2	36	25	7	3	68	3	3	3	2	3	2	2	3	3	3	3	3
906	265秒	18	1	1	2	4	13	13	12	38	1	1	1	1	1	1	1	1	1	4	4	4	4	1	2	2	1	2	1	1	2	1	48	32	12	3	92	4	4	0	4	4	4	4	4	4	4	4	4
907	430秒	18	1	1	2	4	22	11	13	46	2	3	1	1	1	1	3	1	1	3	3	2	3	3	2	2	1	3	2	2	3	3	52	34	12	3	98	4	4	4	4	4	4	4	4	4	4	4	4
908	188秒	18	1	1	1	4	19	10	10	39	2	1	1	1	2	1	2	1	2	2	2	2	2	2	2	2	2	2	2	2	2	2	32	25	6	2	63	3	3	0	2	3	3	2	2	3	3	2	3
909	492秒	18	1	1	2	4	15	9	9	33	2	2	1	1	2	1	2	1	1	1	2	2	2	2	2	2	1	1	1	1	2	1	45	26	12	3	83	4	4	1	2	4	4	4	4	3	4	3	4
910	293秒	18	1	2	2	4	24	10	10	44	2	2	2	2	2	2	2	2	2	2	2	2	2	2	2	2	2	2	2	2	2	2	31	20	6	2	57	3	3	2	2	3	3	2	1	2	3	2	3
911	382秒	18	1	1	2	4	20	9	11	40	3	2	2	2	1	1	2	3	1	1	3	1	3	1	2	2	2	1	1	3	2	1	45	29	10	3	84	4	4	2	4	4	4	3	4	3	3	4	3
912	700秒	18	1	1	2	4	13	5	7	25	2	1	1	1	1	1	1	1	1	1	2	2	1	1	1	1	1	1	1	1	1	1	42	30	10	3	82	4	4	0	3	4	4	3	3	3	4	4	3
913	192秒	18	1	1	1	4	12	5	5	22	1	1	1	1	1	1	1	1	1	1	1	1	1	1	1	1	1	1	1	1	1	1	38	29	12	3	79	4	4	2	3	3	4	2	3	3	3	3	3
914	129秒	18	1	1	1	4	24	10	10	44	2	2	2	2	2	2	2	2	2	2	2	2	2	2	2	2	2	2	2	2	2	2	26	18	6	2	50	2	2	2	2	2	2	2	2	2	2	2	2
915	267秒	18	1	1	2	4	23	12	10	45	2	2	2	2	2	2	2	2	2	2	2	2	3	1	3	2	2	2	2	2	2	2	28	20	8	2	56	3	3	2	2	2	2	2	2	2	2	2	2
916	260秒	18	1	1	2	4	24	10	10	44	2	2	2	2	2	2	2	2	2	2	2	2	2	2	2	2	2	2	2	2	2	2	36	26	9	3	71	4	4	1	2	3	3	3	3	3	3	2	3
917	320秒	18	1	2	2	4	16	11	8	35	1	2	1	1	1	1	1	1	1	2	2	3	4	2	2	2	2	2	1	1	1	1	44	36	12	3	92	3	3	2	3	3	4	3	3	4	4	4	4
918	332秒	18	1	1	1	4	12	5	6	23	1	1	1	1	1	1	1	1	1	1	1	2	1	1	1	1	1	1	1	1	1	1	48	29	12	3	89	4	4	0	4	4	4	4	4	4	4	4	4
919	370秒	18	1	1	1	4	18	9	7	34	1	1	2	2	2	1	1	1	1	1	1	1	2	2	2	2	1	2	2	2	2	2	49	31	9	3	89	4	4	2	3	4	4	4	4	4	4	4	4
920	656秒	18	1	1	1	4	23	12	8	43	2	2	2	2	2	2	2	2	2	2	2	2	3	2	2	3	1	3	2	1	1	1	40	27	8	3	75	3	3	2	3	3	3	4	3	3	3	3	4
921	478秒	18	1	1	2	4	12	7	8	27	1	1	1	1	1	1	1	1	1	1	2	2	2	1	1	2	1	1	1	1	2	1	49	33	12	3	94	4	4	1	4	4	4	4	4	4	4	4	4
922	648秒	18	1	1	2	4	18	9	10	37	2	1	1	2	2	1	1	2	2	1	2	3	3	2	2	1	1	2	1	1	3	1	47	34	12	3	93	4	4	3	3	4	4	4	4	4	3	3	3
923	368秒	18	1	1	1	4	15	7	9	31	2	1	1	1	1	1	2	1	1	1	2	1	2	1	1	2	2	2	1	1	3	1	26	18	6	2	50	2	2	2	2	2	2	2	2	2	2	2	2
924	386秒	18	1	1	1	4	12	10	8	30	1	1	1	1	2	1	1	1	1	2	2	3	4	1	1	1	1	1	1	1	1	1	48	32	12	3	92	4	4	3	4	4	3	3	3	4	4	4	4
925	342秒	18	1	1	2	4	19	10	15	44	2	2	1	2	2	1	3	2	1	1	3	3	3	1	2	2	2	3	1	3	3	1	52	32	10	3	94	4	4	4	4	4	4	4	4	4	4	4	4
926	157秒	18	1	1	1	4	17	8	7	32	1	1	1	1	1	1	1	1	1	1	1	1	2	2	2	2	2	2	2	2	2	2	26	18	6	2	50	2	2	2	2	2	2	2	2	2	2	2	2
927	404秒	18	1	1	2	4	12	5	6	23	1	1	1	1	1	1	1	1	1	1	1	2	1	1	1	1	1	1	1	1	1	1	43	30	10	3	83	4	4	2	3	4	4	3	3	3	3	3	3
928	148秒	18	1	1	1	4	12	5	5	22	1	1	1	1	1	1	1	1	1	1	1	1	1	1	1	1	1	1	1	1	1	1	38	23	7	3	68	3	3	2	3	3	2	3	3	3	3	4	3
929	173秒	18	1	1	1	4	26	12	11	49	2	2	2	2	3	2	3	2	3	2	2	2	2	3	2	3	2	2	2	2	2	2	38	26	8	3	72	3	3	2	3	3	3	3	3	3	3	3	3
930	728秒	18	1	1	1	4	14	10	8	32	1	2	1	1	2	1	2	1	2	2	2	2	2	1	2	2	1	1	1	1	1	1	49	32	12	3	93	4	4	1	4	4	4	4	4	4	4	4	4
931	249秒	18	1	1	1	4	12	7	5	24	1	1	1	1	1	1	1	1	1	1	1	1	2	1	1	2	1	1	1	1	1	1	52	36	12	3	100	4	4	4	4	4	4	4	4	4	4	4	4
932	376秒	18	1	1	2	4	14	8	5	27	1	1	1	1	2	1	1	1	1	1	1	1	2	2	1	2	1	2	1	1	1	1	38	27	9	3	74	3	3	2	3	3	3	3	3	3	3	3	3
933	218秒	18	1	1	1	4	12	9	6	27	1	1	1	1	1	1	1	1	1	1	1	2	4	1	1	2	1	1	1	1	1	1	52	36	12	3	100	4	4	4	4	4	4	4	4	4	4	4	4
934	1146秒	18	1	1	1	4	14	8	6	28	1	2	1	1	1	1	1	1	1	1	2	1	3	2	1	2	1	1	1	1	1	1	37	27	10	3	74	3	3	1	2	3	3	3	3	3	3	3	3
935	861秒	18	1	1	1	4	12	6	7	25	1	1	1	1	1	1	1	1	1	1	2	2	2	1	1	1	1	1	1	1	1	1	48	30	12	3	90	4	4	1	4	4	4	4	4	3	4	4	4
936	344秒	18	1	1	1	4	14	8	9	31	1	2	1	1	2	1	2	1	1	1	2	2	2	1	1	2	1	2	1	1	2	1	45	24	10	3	79	4	4	2	3	4	4	3	4	3	4	3	4
937	1713秒	18	1	1	2	4	22	13	10	45	2	2	1	2	3	1	3	3	2	2	3	1	3	2	1	4	1	2	2	1	2	2	34	25	9	3	68	3	3	2	2	3	3	3	2	3	2	3	3
938	263秒	18	1	2	2	4	12	6	7	25	1	1	1	1	1	1	1	1	1	1	1	2	2	1	1	1	1	1	1	2	1	1	44	30	12	3	86	4	2	0	4	4	4	4	4	2	4	4	4
939	199秒	18	1	1	1	4	12	6	5	23	1	1	1	1	1	1	1	1	1	1	1	1	1	1	1	2	1	1	1	1	1	1	49	30	12	3	91	4	4	3	3	4	4	4	4	4	4	4	4
940	460秒	18	1	1	1	4	21	17	8	46	2	2	2	2	4	2	1	1	1	2	3	1	3	3	4	4	1	3	1	2	1	1	28	22	5	2	55	2	1	1	2	2	3	2	3	2	2	2	3
941	238秒	18	1	1	2	4	13	5	5	23	1	2	1	1	1	1	1	1	1	1	1	1	1	1	1	1	1	1	1	1	1	1	40	27	9	3	76	3	4	3	3	3	3	3	3	3	3	3	3
942	395秒	18	1	2	1	4	13	6	5	24	1	2	1	1	1	1	1	1	1	1	1	1	2	1	1	1	1	1	1	1	1	1	38	27	9	3	74	3	3	0	3	3	3	2	4	4	3	3	3
943	340秒	18	1	1	1	3	13	9	8	30	1	1	1	1	1	1	1	1	1	2	2	2	2	2	2	2	1	1	1	1	2	1	39	27	9	3	75	3	3	3	3	3	3	3	3	3	3	3	3
944	362秒	18	1	1	1	4	12	5	5	22	1	1	1	1	1	1	1	1	1	1	1	1	1	1	1	1	1	1	1	1	1	1	52	36	12	3	100	4	4	4	4	4	4	4	4	4	4	4	4
945	374秒	18	1	2	2	4	12	5	9	26	1	1	1	1	1	1	2	1	1	1	2	2	1	1	1	1	1	1	1	1	2	1	48	29	11	3	88	4	4	1	3	4	4	4	4	4	4	4	4
946	230秒	18	1	2	1	4	12	5	5	22	1	1	1	1	1	1	1	1	1	1	1	1	1	1	1	1	1	1	1	1	1	1	34	23	12	3	69	3	3	1	2	3	3	3	4	2	3	4	3
947	162秒	18	1	1	1	4	12	5	5	22	1	1	1	1	1	1	1	1	1	1	1	1	1	1	1	1	1	1	1	1	1	1	50	33	12	3	95	4	4	2	4	4	4	4	4	4	4	4	4
948	825秒	18	1	1	2	4	12	6	5	23	1	1	1	1	1	1	1	1	1	1	1	1	1	1	1	2	1	1	1	1	1	1	38	24	9	3	71	4	4	0	3	3	3	3	3	3	3	3	3
949	2101秒	18	1	1	2	4	23	9	10	42	2	2	2	2	2	2	2	2	2	2	2	2	2	2	1	2	1	2	2	2	2	2	34	24	9	3	67	3	3	2	3	3	2	2	2	3	3	3	3
950	389秒	18	1	1	2	4	16	10	10	36	2	1	1	1	2	1	2	1	1	1	2	2	3	1	1	3	2	3	1	2	2	1	36	27	9	3	72	3	3	1	3	3	3	3	3	3	3	3	4
951	279秒	18	1	1	2	4	12	5	5	22	1	1	1	1	1	1	1	1	1	1	1	1	1	1	1	1	1	1	1	1	1	1	48	36	12	3	96	4	4	0	4	4	4	4	4	4	4	4	4
952	337秒	18	1	1	1	4	15	8	6	29	1	1	1	1	1	1	1	1	1	1	1	1	2	2	2	2	1	2	2	2	1	1	52	32	12	3	96	4	4	4	4	4	4	4	4	4	4	4	4
953	325秒	18	1	1	1	4	18	12	12	42	2	3	1	1	3	1	1	2	2	1	3	4	3	1	3	2	1	1	1	3	1	2	42	29	10	3	81	3	3	3	3	3	3	3	2	4	3	4	4
954	332秒	18	1	1	1	4	12	5	8	25	1	1	1	1	1	1	1	1	1	1	1	4	1	1	1	1	1	1	1	1	1	1	50	36	12	3	98	4	4	2	4	4	4	4	4	4	4	4	4
955	359秒	18	1	1	2	4	12	5	6	23	1	1	1	1	1	1	1	1	1	1	1	2	1	1	1	1	1	1	1	1	1	1	49	33	12	3	94	4	4	1	4	4	4	4	4	4	4	4	4
956	698秒	18	1	1	2	4	21	17	14	52	2	2	2	3	2	2	3	1	2	3	3	3	4	3	4	4	1	1	1	2	3	1	40	26	9	3	75	3	3	1	4	4	4	4	4	3	3	3	3
957	336秒	18	1	1	1	4	12	5	6	23	1	1	1	1	1	1	1	1	1	1	1	2	1	1	1	1	1	1	1	1	1	1	47	31	12	3	90	4	4	0	4	4	4	4	4	3	4	4	4
958	606秒	18	1	1	1	4	12	6	8	26	1	1	1	1	1	1	1	1	1	1	1	4	2	1	1	1	1	1	1	1	1	1	48	34	12	3	94	4	4	0	4	4	4	4	4	4	4	4	4
959	359秒	18	1	1	2	4	12	5	5	22	1	1	1	1	1	1	1	1	1	1	1	1	1	1	1	1	1	1	1	1	1	1	52	27	11	3	90	4	4	4	4	4	4	4	4	4	4	4	4
960	635秒	18	1	1	1	4	12	5	5	22	1	1	1	1	1	1	1	1	1	1	1	1	1	1	1	1	1	1	1	1	1	1	52	36	12	3	100	4	4	4	4	4	4	4	4	4	4	4	4
961	785秒	18	1	1	1	4	12	6	6	24	1	1	1	1	1	1	2	1	1	1	1	1	2	1	1	1	1	1	1	1	1	1	41	23	9	3	73	4	4	0	3	4	4	4	3	3	3	3	3
962	638秒	18	1	1	1	4	13	6	6	25	1	1	1	1	1	1	1	1	1	1	1	2	2	1	1	1	1	2	1	1	1	1	48	33	12	3	93	4	4	2	4	4	4	2	4	4	4	4	4
963	701秒	18	1	1	1	4	18	10	9	37	1	1	1	1	1	1	1	1	2	2	2	2	3	3	2	2	1	2	2	2	2	2	36	26	9	3	71	3	3	1	2	3	3	3	3	3	3	3	3
964	614秒	18	1	1	2	4	12	6	6	24	1	1	1	1	1	1	1	1	1	1	1	2	2	1	1	1	1	1	1	1	1	1	52	32	12	3	96	4	4	4	4	4	4	4	4	4	4	4	4
965	311秒	18	1	1	2	2	18	9	6	33	1	1	2	2	2	2	1	1	1	1	2	1	3	1	2	1	1	3	1	1	1	2	41	25	8	3	74	4	4	4	4	4	4	4	4	3	2	2	2
966	745秒	18	1	1	2	4	13	9	6	28	1	2	1	1	3	1	1	1	1	2	2	1	1	1	1	2	1	1	1	1	1	1	36	26	9	3	71	3	3	1	2	3	3	3	3	3	3	3	3
967	778秒	18	1	2	2	4	14	8	10	32	1	1	1	1	1	1	1	1	1	1	3	3	3	1	1	2	2	2	1	2	1	1	44	31	9	3	84	4	4	2	3	4	4	4	3	3	4	3	3
968	2525秒	18	1	1	1	4	21	10	8	39	2	2	1	1	2	2	2	2	2	2	2	2	2	2	1	3	1	2	2	1	1	2	31	18	5	2	54	3	3	2	2	2	2	2	3	2	2	3	3
969	803秒	18	1	1	1	4	13	6	5	24	1	1	1	1	2	1	1	1	2	1	1	1	1	1	1	1	1	1	1	1	1	1	27	18	6	2	51	3	2	2	2	2	2	2	2	2	2	2	2
970	216秒	18	1	1	2	4	27	13	12	52	2	2	2	3	2	2	2	2	2	3	2	3	3	3	2	3	2	2	2	3	2	3	38	27	9	3	74	3	3	3	3	3	3	3	2	3	3	3	3
971	316秒	18	1	1	1	4	25	10	10	45	2	3	2	2	2	2	2	2	2	2	2	2	2	2	2	2	2	2	2	2	2	2	26	18	6	2	50	2	2	2	2	2	2	2	2	2	2	2	2
972	300秒	18	1	1	1	4	24	11	10	45	2	2	2	2	2	2	2	2	2	2	2	2	3	2	2	2	2	2	2	2	2	2	39	26	9	3	74	3	3	3	3	3	3	3	3	3	3	3	3
973	320秒	18	1	1	1	4	14	7	6	27	1	1	1	1	2	1	1	2	2	2	2	1	1	1	1	1	1	1	1	1	1	1	36	25	8	3	69	4	4	1	3	3	3	2	3	2	3	3	2
974	367秒	18	1	1	1	4	12	10	9	31	1	1	1	1	1	1	1	1	1	2	2	4	4	1	1	2	1	1	1	1	1	1	52	32	12	3	96	4	4	4	4	4	4	4	4	4	4	4	4
975	308秒	18	1	1	1	4	12	5	5	22	1	1	1	1	1	1	1	1	1	1	1	1	1	1	1	1	1	1	1	1	1	1	48	32	12	3	92	4	4	0	4	4	4	4	4	4	4	4	4
976	1181秒	18	1	1	2	4	13	6	5	24	1	2	1	1	2	1	1	1	1	1	1	1	1	1	1	1	1	1	1	1	1	1	49	30	9	3	88	4	4	2	3	4	4	4	4	4	4	4	4
977	230秒	18	1	1	2	4	24	10	10	44	2	2	2	2	2	2	2	2	2	2	2	2	2	2	2	2	2	2	2	2	2	2	35	23	6	2	64	3	3	1	2	3	3	3	3	3	3	3	3
978	585秒	18	1	1	2	4	26	13	11	50	3	2	2	2	2	2	2	2	2	2	2	3	3	3	3	3	2	2	2	2	2	2	38	27	9	3	74	3	3	2	3	3	3	3	3	3	3	3	3
979	238秒	18	1	1	1	4	14	5	5	24	2	2	1	1	1	1	1	1	1	1	1	1	1	1	1	1	1	1	1	1	1	1	45	31	12	3	88	4	4	2	3	4	4	4	4	4	4	4	4
980	259秒	18	1	1	2	4	22	9	9	40	2	2	2	2	3	2	2	1	2	1	2	2	2	2	1	2	2	2	1	1	2	2	37	27	9	3	73	3	3	1	3	3	3	3	3	3	3	3	3
981	313秒	18	1	1	1	4	12	6	5	23	1	1	1	1	2	1	1	1	1	1	1	1	1	1	1	1	1	1	1	1	1	1	26	18	6	2	50	2	2	2	2	2	2	2	2	2	2	2	2
982	143秒	18	1	1	1	4	25	13	10	48	2	2	2	2	2	2	2	2	2	2	2	2	3	3	3	3	2	2	2	2	2	2	34	28	7	3	69	3	3	3	3	2	1	3	3	3	3	3	1
983	535秒	18	1	2	2	4	13	8	7	28	2	1	1	1	1	1	1	1	1	1	2	2	2	1	2	2	1	1	1	1	1	1	36	27	9	3	72	3	3	0	3	3	3	3	3	3	3	3	3
984	191秒	18	1	1	1	4	12	5	5	22	1	1	1	1	1	1	1	1	1	1	1	1	1	1	1	1	1	1	1	1	1	1	44	26	12	3	82	4	4	2	3	4	4	3	3	3	4	4	3
985	247秒	18	1	1	1	4	12	5	5	22	1	1	1	1	1	1	1	1	1	1	1	1	1	1	1	1	1	1	1	1	1	1	52	36	12	3	100	4	4	4	4	4	4	4	4	4	4	4	4
986	296秒	18	1	1	2	4	13	7	7	27	1	1	1	1	1	1	1	1	1	1	1	3	1	2	2	2	1	1	1	1	1	1	52	34	12	3	98	4	4	4	4	4	4	4	4	4	4	4	4
987	645秒	18	1	1	2	4	12	8	10	30	1	1	1	1	1	1	1	1	1	1	2	4	4	1	1	1	1	1	1	1	2	1	42	25	9	3	76	4	4	2	3	3	3	3	3	4	3	3	4
988	637秒	18	1	1	1	4	17	11	9	37	1	1	2	2	2	1	2	1	1	2	2	3	3	2	2	2	2	2	1	1	1	1	39	23	9	3	71	4	4	1	2	3	3	3	3	3	3	3	3
989	565秒	18	1	2	1	4	12	5	5	22	1	1	1	1	1	1	1	1	1	1	1	1	1	1	1	1	1	1	1	1	1	1	47	28	12	3	87	4	4	0	4	4	4	3	4	4	4	4	4
990	1008秒	18	1	1	1	4	12	5	5	22	1	1	1	1	1	1	1	1	1	1	1	1	1	1	1	1	1	1	1	1	1	1	52	36	12	3	100	4	4	4	4	4	4	4	4	4	4	4	4
991	363秒	18	1	1	1	4	16	10	8	34	2	2	1	1	2	1	2	1	2	2	1	2	2	1	2	2	1	2	1	1	2	1	52	36	12	3	100	4	4	4	4	4	4	4	4	4	4	4	4
992	612秒	18	1	1	2	4	17	10	11	38	2	1	2	1	2	1	2	1	2	2	3	2	3	2	1	2	1	1	2	1	3	1	46	23	9	3	78	4	4	0	3	4	4	4	4	3	4	4	4
993	171秒	18	1	1	1	4	48	20	20	88	4	4	4	4	4	4	4	4	4	4	4	4	4	4	4	4	4	4	4	4	4	4	0	0	0	1	0	0	0	0	0	0	0	0	0	0	0	0	0
994	198秒	18	1	2	2	4	12	5	8	25	1	1	1	1	1	1	4	1	1	1	1	1	1	1	1	1	1	1	1	1	1	1	39	23	7	3	69	3	3	3	3	3	3	3	3	3	3	3	3
995	276秒	18	1	1	1	4	12	6	7	25	1	1	1	1	1	1	1	1	1	1	1	3	2	1	1	1	1	1	1	1	1	1	33	23	9	2	65	3	3	0	3	3	3	3	3	3	3	3	3
996	331秒	18	1	1	1	4	12	5	5	22	1	1	1	1	1	1	1	1	1	1	1	1	1	1	1	1	1	1	1	1	1	1	48	30	12	3	90	4	4	0	4	4	4	4	4	4	4	4	4
997	287秒	18	1	1	2	4	12	5	5	22	1	1	1	1	1	1	1	1	1	1	1	1	1	1	1	1	1	1	1	1	1	1	48	36	12	3	96	4	4	0	4	4	4	4	4	4	4	4	4
998	316秒	18	1	1	2	4	24	11	10	45	2	2	2	2	2	2	2	2	2	2	2	1	3	2	2	2	2	2	2	2	3	2	36	24	9	3	69	4	4	2	2	3	4	2	2	2	3	3	2
999	369秒	18	1	1	2	4	12	6	5	23	1	1	1	1	1	1	1	1	1	1	1	1	2	1	1	1	1	1	1	1	1	1	46	33	12	3	91	4	4	0	4	4	4	4	4	3	4	4	4
1000	369秒	18	1	1	2	4	20	12	14	46	2	2	2	2	2	1	3	2	1	2	4	2	4	2	2	2	1	2	1	3	2	2	39	27	9	3	75	3	3	3	3	3	3	3	3	3	3	3	3
1001	412秒	18	1	1	2	4	16	9	9	34	2	1	1	1	2	1	2	1	2	1	2	2	2	1	2	2	2	2	1	1	2	1	37	27	9	3	73	3	3	2	2	3	3	3	3	3	3	3	3
1002	416秒	18	1	1	1	4	13	9	5	27	1	1	1	1	1	1	1	1	1	2	1	1	2	2	2	2	1	1	1	1	1	1	39	28	10	3	77	3	3	1	3	3	3	3	3	4	3	3	4
1003	439秒	18	1	1	1	4	31	15	12	58	3	3	3	2	3	3	3	2	3	3	3	2	3	3	3	3	2	3	2	3	1	2	40	28	8	3	76	3	4	2	3	4	3	3	2	4	3	3	3
1004	488秒	18	1	1	2	4	25	11	12	48	2	2	2	2	2	2	2	2	2	2	3	2	3	3	2	2	2	2	2	2	3	2	40	24	8	3	72	3	3	3	3	3	3	3	4	3	3	3	3
1005	347秒	18	1	1	2	4	26	14	13	53	3	2	2	2	3	2	2	2	2	2	3	3	3	2	3	3	2	3	2	3	2	2	35	25	11	3	71	3	3	2	2	2	3	3	3	3	2	3	3
1006	2437秒	18	1	1	1	4	12	5	5	22	1	1	1	1	1	1	1	1	1	1	1	1	1	1	1	1	1	1	1	1	1	1	52	36	12	3	100	4	4	4	4	4	4	4	4	4	4	4	4
1007	437秒	18	1	1	1	4	24	10	9	43	2	2	2	2	2	2	2	2	2	2	2	1	2	2	2	2	2	2	2	2	2	2	39	27	9	3	75	3	3	3	2	3	3	3	3	3	4	3	3
1008	4744秒	18	1	1	2	4	12	5	5	22	1	1	1	1	1	1	1	1	1	1	1	1	1	1	1	1	1	1	1	1	1	1	45	28	12	3	85	4	4	0	3	4	4	3	4	3	4	4	4
1009	175秒	18	1	1	1	4	12	5	5	22	1	1	1	1	1	1	1	1	1	1	1	1	1	1	1	1	1	1	1	1	1	1	52	32	12	3	96	4	4	4	4	4	4	4	4	4	4	4	4
1010	224秒	18	1	1	1	4	16	9	13	38	1	2	2	1	3	1	2	2	1	1	3	4	3	2	1	1	1	1	1	1	3	1	26	18	6	2	50	2	2	2	2	2	2	2	2	2	2	2	2
1011	248秒	18	1	1	2	4	23	10	14	47	2	2	2	1	2	2	2	2	2	1	3	3	3	2	2	2	2	2	2	3	3	2	35	25	9	3	69	3	3	1	3	3	3	3	3	3	3	3	1
1012	306秒	18	1	1	2	4	15	7	6	28	1	2	1	2	1	1	1	1	1	1	1	2	3	2	1	1	1	1	1	1	1	1	36	24	9	3	69	3	3	2	2	3	3	3	3	3	2	3	3
1013	4480秒	18	1	2	2	4	21	10	9	40	2	2	1	1	2	1	2	2	2	2	2	1	2	2	2	2	2	2	2	2	2	2	24	14	5	1	43	1	3	2	2	2	2	2	2	1	2	2	1
1014	429秒	18	1	1	2	4	13	11	12	36	1	1	2	1	3	1	4	1	1	3	3	1	3	1	1	1	1	1	1	1	3	1	39	23	9	3	71	3	3	3	3	3	3	3	3	3	3	3	3
1015	424秒	18	1	1	1	4	28	13	11	52	2	3	3	2	3	2	3	2	2	2	2	2	2	2	3	3	2	3	2	2	2	3	26	18	6	2	50	2	2	2	2	2	2	2	2	2	2	2	2
1016	364秒	18	1	1	1	4	16	9	8	33	2	1	2	2	2	1	2	1	1	1	2	1	2	1	2	2	1	2	1	2	1	1	38	23	9	3	70	3	3	3	2	3	3	3	3	3	3	3	3
1017	353秒	18	1	1	1	4	12	6	5	23	1	1	1	1	1	1	1	1	1	1	1	1	2	1	1	1	1	1	1	1	1	1	38	22	9	3	69	3	4	2	3	2	3	2	4	3	4	3	3
1018	292秒	18	1	1	1	3	27	11	12	50	2	3	2	3	3	2	4	2	3	2	2	1	2	3	2	2	1	3	2	2	3	1	26	18	6	2	50	1	1	2	2	2	2	2	3	3	2	2	2
1019	549秒	18	1	1	2	4	16	11	12	39	1	1	2	1	2	1	3	1	2	2	3	3	3	1	2	2	1	3	1	1	2	1	42	29	10	3	81	4	4	1	3	4	3	3	3	4	4	3	2
1020	401秒	18	1	1	1	3	23	17	13	53	1	1	1	1	2	1	4	1	3	3	3	2	4	4	4	4	1	4	4	2	2	1	50	30	12	3	92	4	4	2	4	4	4	4	4	4	4	4	4
1021	431秒	18	1	1	2	4	12	8	8	28	1	1	1	1	1	1	1	1	1	1	1	4	4	1	1	1	1	1	1	1	1	1	48	34	12	3	94	4	4	0	4	4	4	4	4	4	4	4	4
1022	674秒	18	1	1	2	4	20	7	10	37	2	2	1	2	2	1	3	2	2	1	2	1	2	2	1	1	2	2	1	1	3	1	36	20	6	2	62	4	3	2	2	3	2	3	3	3	4	3	2
1023	518秒	18	1	1	1	4	12	5	6	23	1	1	1	1	1	1	2	1	1	1	1	1	1	1	1	1	1	1	1	1	1	1	50	34	12	3	96	4	4	2	4	4	4	4	4	4	4	4	4
1024	418秒	18	1	1	1	4	23	10	9	42	2	2	2	2	2	2	2	1	2	2	2	1	2	2	2	2	2	2	2	2	2	2	31	19	6	2	56	3	3	2	2	2	3	2	2	3	2	2	2
1025	579秒	18	1	1	2	4	15	7	12	34	2	2	1	1	1	1	3	1	1	1	3	2	2	2	1	2	1	1	1	2	2	1	39	23	9	3	71	3	3	3	3	3	3	3	3	3	3	3	3
1026	336秒	18	1	1	2	4	12	5	5	22	1	1	1	1	1	1	1	1	1	1	1	1	1	1	1	1	1	1	1	1	1	1	52	36	12	3	100	4	4	4	4	4	4	4	4	4	4	4	4
1027	794秒	18	1	1	2	4	16	12	7	35	1	1	1	2	2	1	1	1	1	2	2	2	3	3	3	2	1	2	1	1	1	1	48	33	12	3	93	4	4	2	4	4	4	4	4	4	4	3	3
1028	379秒	18	2	1	2	4	24	10	10	44	2	2	2	2	2	2	2	2	2	2	2	2	3	2	2	1	2	2	2	2	2	2	32	18	6	2	56	2	3	3	3	3	3	2	3	2	2	2	2
1029	361秒	18	1	1	2	4	13	5	6	24	1	1	1	1	1	1	2	1	2	1	1	1	1	1	1	1	1	1	1	1	1	1	37	22	9	3	68	3	3	2	2	3	3	3	3	3	3	3	3
1030	941秒	18	1	1	1	4	14	10	10	34	2	1	1	1	2	1	2	1	1	2	2	2	3	1	1	2	1	2	1	1	3	1	41	27	8	3	76	4	3	1	3	3	4	3	3	4	3	3	3
1031	761秒	18	2	1	2	4	12	5	5	22	1	1	1	1	1	1	1	1	1	1	1	1	1	1	1	1	1	1	1	1	1	1	46	34	12	3	92	4	4	2	3	4	4	3	3	3	4	4	4
1032	252秒	18	2	1	2	4	23	11	11	45	2	2	2	2	2	2	3	2	2	2	2	2	3	2	2	2	2	2	1	2	2	2	32	18	6	2	56	2	3	3	3	3	3	2	3	2	2	2	2
1033	331秒	18	1	1	1	4	19	8	15	42	2	2	1	1	1	1	4	1	1	1	4	3	3	2	1	2	2	2	2	2	2	2	39	27	9	3	75	3	3	3	3	3	3	3	3	3	3	3	3
1034	277秒	18	1	1	2	4	12	6	8	26	1	1	1	1	1	1	1	1	1	1	1	4	2	1	1	1	1	1	1	1	1	1	52	34	12	3	98	4	4	4	4	4	4	4	4	4	4	4	4
1035	870秒	18	1	1	1	4	12	6	11	29	1	1	1	1	1	1	1	1	1	1	4	4	2	1	1	1	1	1	1	1	1	1	50	33	12	3	95	4	4	2	4	4	4	4	4	4	4	4	4
1036	252秒	18	1	1	1	4	13	8	6	27	1	1	1	1	1	1	1	1	1	1	1	2	3	1	1	2	1	1	2	1	1	1	39	27	9	3	75	3	3	3	3	3	3	3	3	3	3	3	3
1037	486秒	18	1	1	1	4	16	7	8	31	1	1	1	1	1	1	1	1	1	1	1	2	2	2	1	2	2	2	1	2	2	2	38	26	9	3	73	3	3	2	3	3	3	3	3	3	3	3	3
1038	410秒	18	1	1	1	4	13	8	5	26	1	1	1	1	1	1	1	1	1	1	1	1	2	1	2	2	1	2	1	1	1	1	50	30	12	3	92	4	4	2	4	4	4	4	4	4	4	4	4
1039	294秒	18	1	1	2	4	29	16	12	57	2	3	1	3	3	2	2	2	2	2	3	1	3	2	4	4	2	4	2	4	2	4	38	26	9	3	73	3	3	3	2	3	3	3	3	3	3	3	3
1040	219秒	18	1	1	1	4	18	8	8	34	1	1	1	1	1	1	1	1	1	1	1	4	4	1	1	1	1	4	1	1	1	4	52	26	12	3	90	4	4	4	4	4	4	4	4	4	4	4	4
1041	131秒	18	1	1	1	4	12	5	5	22	1	1	1	1	1	1	1	1	1	1	1	1	1	1	1	1	1	1	1	1	1	1	40	35	12	3	87	3	3	3	3	3	3	3	3	3	3	3	3
1042	812秒	18	1	2	2	4	22	6	13	41	1	1	1	1	1	1	2	1	1	1	1	2	2	2	1	1	1	4	4	4	4	4	43	33	12	3	88	4	3	4	4	4	4	3	3	2	3	2	4
1043	152秒	18	1	1	1	4	12	5	5	22	1	1	1	1	1	1	1	1	1	1	1	1	1	1	1	1	1	1	1	1	1	1	37	27	9	3	73	3	3	2	2	3	3	3	3	3	3	3	3
1044	440秒	18	1	1	1	4	20	9	8	37	2	2	1	2	2	2	3	1	2	1	1	1	2	2	2	2	2	2	1	2	1	1	27	17	7	2	51	3	2	1	2	3	2	1	2	4	2	2	1
1045	429秒	18	1	1	2	4	12	5	5	22	1	1	1	1	1	1	1	1	1	1	1	1	1	1	1	1	1	1	1	1	1	1	48	32	12	3	92	4	4	0	4	4	4	4	4	4	4	4	4
1046	268秒	18	2	1	1	4	12	6	5	23	1	1	1	1	1	1	1	1	1	1	1	1	2	1	1	1	1	1	1	1	1	1	38	25	10	3	73	3	3	3	3	3	4	3	3	3	3	3	1
1047	468秒	18	2	1	1	4	17	11	10	38	1	1	1	1	2	1	2	1	1	2	2	2	3	1	2	2	2	3	2	2	2	2	36	27	9	3	72	3	3	0	3	3	3	3	3	3	3	3	3
1048	665秒	18	1	1	1	4	12	5	6	23	1	1	1	1	1	1	1	1	1	1	1	2	1	1	1	1	1	1	1	1	1	1	46	29	11	3	86	4	4	2	4	3	4	3	4	3	3	4	4
1049	164秒	18	2	1	2	4	12	5	6	23	1	1	1	1	1	1	1	1	1	1	1	2	1	1	1	1	1	1	1	1	1	1	50	36	12	3	98	4	3	4	3	4	4	4	4	4	4	4	4
1050	305秒	18	1	1	1	4	24	10	10	44	2	2	2	2	2	2	2	2	2	2	2	2	2	2	2	2	2	2	2	2	2	2	36	27	9	3	72	3	2	1	3	3	3	3	3	3	3	3	3
1051	541秒	18	1	1	2	4	12	7	6	25	1	1	1	1	1	1	1	1	1	1	1	2	2	1	1	2	1	1	1	1	1	1	50	36	12	3	98	4	4	2	4	4	4	4	4	4	4	4	4
1052	127秒	18	1	1	2	4	21	6	6	33	2	2	2	2	1	2	1	2	1	2	1	2	1	2	1	1	1	2	1	1	1	2	39	27	9	3	75	3	3	3	3	3	3	3	3	3	3	3	3
1053	323秒	18	1	1	1	4	15	14	14	43	1	1	1	1	4	1	4	4	1	1	4	4	4	1	1	4	1	1	1	1	1	1	52	35	12	3	99	4	4	4	4	4	4	4	4	4	4	4	4
1054	173秒	18	1	1	1	4	16	6	5	27	1	2	1	2	1	1	1	1	1	1	1	1	2	2	1	1	1	2	1	1	1	1	39	27	9	3	75	3	3	3	3	3	3	3	3	3	3	3	3
1055	155秒	18	1	1	1	4	24	10	10	44	2	2	2	2	2	2	2	2	2	2	2	2	2	2	2	2	2	2	2	2	2	2	39	27	9	3	75	3	3	3	3	3	3	3	3	3	3	3	3
1056	462秒	18	1	1	1	4	12	5	5	22	1	1	1	1	1	1	1	1	1	1	1	1	1	1	1	1	1	1	1	1	1	1	52	36	12	3	100	4	4	4	4	4	4	4	4	4	4	4	4
1057	206秒	18	1	2	1	4	12	5	5	22	1	1	1	1	1	1	1	1	1	1	1	1	1	1	1	1	1	1	1	1	1	1	41	34	10	3	85	4	4	1	3	3	3	3	3	3	4	3	4
1058	211秒	18	1	1	2	4	14	12	9	35	1	1	1	1	4	1	2	2	1	2	1	2	2	1	2	2	1	2	1	2	2	1	37	25	9	3	71	3	3	1	3	4	2	3	3	3	3	3	3
1059	325秒	18	1	2	2	4	14	9	8	31	1	1	1	2	2	1	2	1	1	2	2	1	2	1	1	2	1	2	1	1	2	1	34	24	9	3	67	3	3	3	2	3	2	3	3	2	3	2	3
1060	309秒	18	1	1	1	4	12	5	5	22	1	1	1	1	1	1	1	1	1	1	1	1	1	1	1	1	1	1	1	1	1	1	52	36	12	3	100	4	4	4	4	4	4	4	4	4	4	4	4
1061	386秒	18	1	1	1	4	16	6	7	29	1	2	1	2	1	2	2	1	1	1	1	1	2	1	1	1	1	2	1	2	1	1	37	26	9	3	72	3	3	3	2	3	3	3	3	2	3	3	3
1062	606秒	18	1	1	1	4	17	8	9	34	2	2	1	1	1	1	2	1	2	1	2	2	4	2	1	1	1	2	1	1	2	1	48	31	12	3	91	4	4	4	4	4	4	3	2	4	4	4	3
1063	749秒	18	1	1	1	4	15	11	10	36	1	2	1	1	2	1	3	2	1	2	2	1	3	2	2	2	1	1	1	2	2	1	42	27	9	3	78	3	3	0	3	4	4	3	3	4	4	4	3
1064	387秒	18	1	1	2	4	14	7	5	26	1	2	1	1	2	1	1	1	1	1	1	1	2	1	1	1	1	2	1	1	1	1	50	35	12	3	97	4	4	2	4	4	4	4	4	4	4	4	4
1065	830秒	18	1	1	2	4	14	7	5	26	2	1	1	2	2	1	1	1	1	1	1	1	1	1	2	1	1	1	1	1	1	1	49	33	12	3	94	4	4	2	4	4	4	3	4	4	4	4	4
1066	87秒	18	1	1	1	3	17	8	7	32	1	1	1	1	1	1	1	1	1	1	1	1	2	2	2	2	2	2	2	2	2	2	39	25	9	3	73	3	3	3	3	3	3	3	3	3	3	3	3
1067	1048秒	18	1	1	2	4	14	6	6	26	1	1	1	1	2	2	2	2	1	1	1	1	1	1	1	1	1	1	1	1	1	1	46	36	12	3	94	3	3	3	3	3	4	3	4	4	4	4	4
1068	730秒	18	1	1	1	4	13	6	7	26	1	1	1	1	1	1	1	1	1	1	1	3	2	2	1	1	1	1	1	1	1	1	41	26	9	3	76	4	4	3	3	3	3	3	3	3	3	3	3
1069	153秒	18	1	1	1	4	12	5	5	22	1	1	1	1	1	1	1	1	1	1	1	1	1	1	1	1	1	1	1	1	1	1	39	29	12	3	80	3	3	3	3	3	3	3	3	3	3	3	3
1070	234秒	18	1	1	1	4	13	5	6	24	2	1	1	1	1	1	1	1	1	1	1	1	1	1	1	1	1	1	1	1	2	1	31	23	9	2	63	3	3	0	3	3	3	1	2	2	3	3	2
1071	267秒	18	1	1	2	4	14	8	6	28	1	1	1	1	2	1	1	1	1	1	1	2	2	2	1	2	1	2	1	1	1	1	41	32	12	3	85	4	4	2	1	3	3	4	3	4	3	3	4
1072	484秒	18	2	1	2	4	13	5	5	23	1	1	1	1	1	1	1	1	1	1	1	1	1	2	1	1	1	1	1	1	1	1	52	34	12	3	98	4	4	4	4	4	4	4	4	4	4	4	4
1073	601秒	18	2	1	1	4	12	8	7	27	1	1	1	1	2	1	1	1	1	1	2	2	3	1	1	1	1	1	1	1	1	1	48	32	12	3	92	4	4	0	4	4	4	4	4	4	4	4	4
1074	428秒	18	2	2	1	4	14	12	12	38	1	2	1	1	3	1	1	1	1	4	3	4	3	1	1	1	1	2	1	1	3	1	40	25	9	3	74	3	3	3	3	4	3	3	3	3	3	3	3
1075	229秒	18	2	1	2	4	12	5	6	23	1	1	1	1	1	1	1	1	1	1	1	1	1	1	1	1	1	1	1	1	2	1	52	34	12	3	98	4	4	4	4	4	4	4	4	4	4	4	4
1076	1235秒	18	1	1	1	4	22	12	11	45	2	2	2	2	3	2	1	2	2	1	3	4	4	2	2	2	1	2	2	2	1	1	33	23	9	2	65	3	3	3	2	2	2	2	2	3	3	3	3
1077	445秒	18	2	1	2	4	23	10	10	43	2	2	2	1	2	2	2	2	2	2	2	2	2	2	2	2	2	2	2	2	2	2	38	26	9	3	73	3	3	3	2	3	3	3	3	3	3	3	3
1078	238秒	18	2	1	1	4	12	5	7	24	1	1	1	1	1	1	1	1	1	1	1	1	1	1	1	1	1	1	1	2	2	1	48	33	12	3	93	4	4	2	3	4	4	3	4	4	4	4	4
1079	204秒	18	1	2	2	4	22	11	9	42	1	1	1	1	1	1	1	1	1	1	1	1	3	3	3	3	3	3	3	3	3	3	52	36	12	3	100	4	4	4	4	4	4	4	4	4	4	4	4
1080	172秒	18	1	1	2	4	14	6	6	26	1	1	1	1	1	1	1	1	1	1	1	1	1	1	1	2	1	2	1	2	1	2	39	21	5	2	65	3	3	3	3	3	3	3	3	3	3	3	3
1081	281秒	18	1	1	2	4	12	7	7	26	1	1	1	1	1	1	1	1	1	1	1	2	2	1	1	2	1	1	1	1	2	1	49	34	12	3	95	4	4	2	3	4	4	4	4	4	4	4	4
1082	288秒	18	1	1	2	4	13	6	7	26	1	1	1	1	1	1	1	1	1	1	1	3	2	1	1	1	1	2	1	1	1	1	40	35	12	3	87	3	4	2	3	3	4	2	4	3	3	3	3
1083	345秒	18	1	1	1	4	12	6	6	24	1	1	1	1	1	1	1	1	1	1	1	2	2	1	1	1	1	1	1	1	1	1	47	33	12	3	92	4	3	2	3	4	4	4	4	3	4	4	4
1084	366秒	18	1	1	1	4	15	7	7	29	1	2	1	1	1	1	1	1	1	1	1	2	2	2	1	2	1	2	1	1	2	1	50	32	11	3	93	4	4	4	4	4	3	3	4	4	4	4	4
1085	407秒	18	1	1	1	4	21	10	9	40	2	2	1	2	2	1	2	2	2	2	2	2	2	2	2	2	2	2	1	2	1	2	37	26	9	3	72	3	3	2	3	3	3	2	3	3	3	3	3
1086	410秒	18	1	1	2	4	12	7	5	24	1	1	1	1	1	1	1	1	1	1	1	1	3	1	1	1	1	1	1	1	1	1	35	25	9	3	69	4	2	0	3	3	2	4	3	4	3	3	3
1087	423秒	18	1	1	1	4	18	12	9	39	2	1	1	2	3	3	2	1	1	2	3	1	4	3	2	1	1	1	1	1	2	1	43	26	8	3	77	3	3	3	4	4	3	2	3	4	4	3	3
1088	431秒	18	1	1	1	4	13	7	8	28	1	2	1	1	1	1	1	1	1	1	2	2	3	1	1	1	1	1	1	1	2	1	39	27	9	3	75	3	3	3	3	3	3	3	3	3	3	3	3
1089	381秒	18	1	1	1	4	17	9	10	36	1	2	1	2	2	1	2	1	1	2	2	2	2	2	1	2	2	2	1	2	2	1	40	27	9	3	76	4	4	2	3	3	3	3	3	3	3	3	3
1090	432秒	18	1	1	1	4	19	10	9	38	1	1	2	2	2	1	3	1	2	2	3	1	2	2	2	2	2	2	1	1	1	2	40	21	7	3	68	3	3	3	3	3	3	2	2	4	4	3	3
1091	397秒	18	1	1	2	4	16	11	14	41	1	2	1	1	2	1	2	2	1	1	3	3	4	2	2	2	1	2	1	2	4	1	39	24	11	3	74	3	3	1	2	3	4	2	4	4	4	4	4
1092	443秒	18	1	1	1	4	15	8	6	29	2	2	1	1	2	1	1	1	1	1	2	1	2	1	1	2	2	1	1	1	1	1	38	25	9	3	72	3	3	3	3	3	3	2	3	3	3	3	3
1093	445秒	18	1	1	1	4	22	10	8	40	2	2	2	2	2	1	2	1	2	2	1	1	2	2	2	2	2	3	1	2	2	2	33	21	6	2	60	3	2	1	3	3	3	2	3	3	3	3	2
1094	439秒	18	1	1	1	4	12	5	8	25	1	1	1	1	1	1	1	1	1	1	1	4	1	1	1	1	1	1	1	1	1	1	52	32	12	3	96	4	4	4	4	4	4	4	4	4	4	4	4
1095	458秒	18	1	2	2	4	12	7	5	24	1	1	1	1	1	1	1	1	1	1	1	1	1	1	1	3	1	1	1	1	1	1	36	26	9	3	71	3	3	2	3	3	3	3	3	3	3	3	1
1096	461秒	18	1	1	2	4	12	5	5	22	1	1	1	1	1	1	1	1	1	1	1	1	1	1	1	1	1	1	1	1	1	1	35	20	8	2	63	4	4	2	2	3	3	2	2	3	3	3	1
1097	470秒	18	1	1	1	4	15	12	12	39	1	2	1	1	2	1	3	1	1	2	3	3	4	3	2	2	1	1	1	2	1	1	39	25	8	3	72	3	3	2	3	3	3	2	3	4	4	3	3
1098	495秒	18	1	1	2	4	20	10	11	41	2	2	2	2	2	2	2	2	2	2	3	2	2	1	2	2	1	2	1	2	2	1	39	27	9	3	75	3	3	3	3	3	3	3	3	3	3	3	3
1099	491秒	18	1	1	2	4	14	7	7	28	1	2	1	1	1	1	2	1	1	1	1	2	2	2	2	1	1	1	1	1	1	1	41	27	9	3	77	4	4	1	3	4	4	3	3	3	3	3	3
1100	564秒	18	1	1	2	4	19	12	8	39	2	2	1	2	2	1	2	1	1	2	2	2	3	2	2	3	2	3	1	1	1	1	40	24	10	3	74	3	3	3	2	3	3	4	4	3	3	3	3
1101	554秒	18	1	1	1	4	15	10	10	35	1	1	1	1	1	1	2	1	1	2	3	2	3	2	2	2	2	2	1	1	2	1	42	23	8	3	73	4	4	2	3	3	3	2	3	4	4	3	3
1102	1274秒	18	1	1	2	4	20	12	9	41	2	1	2	2	2	1	2	1	2	2	2	2	4	2	2	2	2	2	2	2	1	1	51	31	12	3	94	4	4	4	4	4	4	4	4	3	4	4	4
1103	365秒	18	1	1	1	4	15	8	5	28	1	1	1	1	1	1	1	1	1	1	1	1	4	1	1	1	1	4	1	1	1	1	50	31	12	3	93	4	4	2	4	4	4	4	4	4	4	4	4
1104	966秒	18	1	1	1	4	14	5	6	25	2	1	1	1	1	1	1	1	1	1	1	1	1	1	1	1	1	2	1	1	2	1	50	33	12	3	95	4	4	2	4	4	4	4	4	4	4	4	4
1105	292秒	18	1	1	2	4	13	9	8	30	1	1	1	1	1	1	2	1	1	1	2	1	3	1	2	2	1	2	1	1	2	1	50	36	12	3	98	4	4	2	4	4	4	4	4	4	4	4	4
1106	1332秒	18	1	1	2	4	14	7	6	27	1	1	1	1	1	1	1	1	1	1	1	2	2	2	1	2	1	2	1	1	1	1	48	28	11	3	87	4	4	4	4	4	4	3	4	4	3	3	4
1107	252秒	18	1	1	1	4	13	5	5	23	2	1	1	1	1	1	1	1	1	1	1	1	1	1	1	1	1	1	1	1	1	1	49	36	12	3	97	4	4	1	4	4	4	4	4	4	4	4	4
1108	191秒	18	2	1	1	4	12	5	5	22	1	1	1	1	1	1	1	1	1	1	1	1	1	1	1	1	1	1	1	1	1	1	52	36	12	3	100	4	4	4	4	4	4	4	4	4	4	4	4
1109	300秒	18	1	2	2	4	21	9	8	38	2	1	2	1	2	2	1	1	2	1	1	2	2	2	2	2	2	2	2	2	2	2	39	27	9	3	75	3	3	3	3	3	3	3	3	3	3	3	3
1110	254秒	18	1	1	1	4	12	5	5	22	1	1	1	1	1	1	1	1	1	1	1	1	1	1	1	1	1	1	1	1	1	1	52	28	12	3	92	4	4	4	4	4	4	4	4	4	4	4	4
1111	299秒	18	1	1	2	4	18	9	10	37	1	2	1	1	1	1	2	1	1	2	2	2	2	2	2	2	2	2	2	2	2	2	26	18	6	2	50	2	2	2	2	2	2	2	2	2	2	2	2
1112	369秒	18	1	2	1	4	12	5	5	22	1	1	1	1	1	1	1	1	1	1	1	1	1	1	1	1	1	1	1	1	1	1	47	32	12	3	91	4	4	0	3	4	4	4	4	4	4	4	4
1113	337秒	18	1	1	1	4	12	7	5	24	1	1	1	1	1	1	1	1	1	1	1	1	3	1	1	1	1	1	1	1	1	1	52	33	12	3	97	4	4	4	4	4	4	4	4	4	4	4	4
1114	425秒	18	1	1	1	4	15	10	7	32	1	1	1	2	2	1	2	1	1	2	2	1	3	2	2	1	2	1	1	1	1	1	50	35	12	3	97	4	4	4	4	4	4	2	4	4	4	4	4
1115	341秒	18	2	1	1	4	19	12	12	43	1	1	1	1	4	1	4	2	2	2	2	2	2	2	2	2	2	2	2	2	2	2	50	36	12	3	98	4	4	2	4	4	4	4	4	4	4	4	4
1116	358秒	18	1	1	1	4	21	11	9	41	2	2	2	2	2	1	2	1	2	2	2	2	3	3	2	2	1	2	2	2	1	1	31	20	6	2	57	3	4	2	2	3	2	2	2	3	2	2	2
1117	450秒	18	1	1	2	4	12	7	6	25	1	1	1	1	1	1	1	1	1	1	1	1	2	1	1	2	1	1	1	1	2	1	52	32	12	3	96	4	4	4	4	4	4	4	4	4	4	4	4
1118	467秒	18	1	1	2	4	15	10	10	35	2	1	1	1	2	1	1	1	1	1	2	3	3	2	2	2	1	2	1	2	2	1	39	26	9	3	74	3	3	3	3	3	3	3	3	3	3	3	3
1119	330秒	18	1	1	1	4	12	5	5	22	1	1	1	1	1	1	1	1	1	1	1	1	1	1	1	1	1	1	1	1	1	1	49	34	12	3	95	4	3	2	4	4	4	4	4	4	4	4	4
1120	503秒	18	1	1	1	4	12	11	9	32	1	1	1	1	4	1	2	1	1	1	2	1	2	1	2	2	1	1	1	2	2	1	49	33	12	3	94	4	4	2	3	4	4	4	4	4	4	4	4
1121	465秒	18	1	2	2	4	12	7	8	27	1	1	1	1	1	1	1	1	1	1	3	2	3	1	1	1	1	1	1	1	1	1	48	36	12	3	96	4	4	0	4	4	4	4	4	4	4	4	4
1122	452秒	18	1	2	2	4	14	7	8	29	1	1	1	2	1	1	1	1	1	1	1	2	3	1	1	1	1	2	1	2	2	1	35	22	9	3	66	3	3	1	2	3	3	3	3	3	3	3	3
1123	347秒	18	1	1	1	4	14	9	8	31	1	1	1	1	2	1	1	1	1	1	2	2	2	1	2	2	2	2	1	1	2	1	26	18	6	2	50	2	2	2	2	2	2	2	2	2	2	2	2
1124	688秒	18	1	1	1	4	28	14	13	55	3	2	2	2	3	3	3	2	2	2	2	2	3	3	3	3	2	3	2	3	3	2	37	27	9	3	73	3	3	3	2	3	3	3	3	3	3	2	3
1125	798秒	18	1	1	1	4	12	5	5	22	1	1	1	1	1	1	1	1	1	1	1	1	1	1	1	1	1	1	1	1	1	1	48	32	12	3	92	4	4	0	4	4	4	4	4	4	4	4	4
1126	225秒	18	1	1	2	4	12	5	5	22	1	1	1	1	1	1	1	1	1	1	1	1	1	1	1	1	1	1	1	1	1	1	39	27	9	3	75	3	3	0	3	3	3	3	3	3	4	4	3
1127	330秒	18	1	2	2	4	12	6	6	24	1	1	1	1	1	1	1	1	1	1	1	2	2	1	1	1	1	1	1	1	1	1	52	36	12	3	100	4	4	4	4	4	4	4	4	4	4	4	4
1128	266秒	18	1	1	2	4	13	9	5	27	1	1	1	1	1	1	1	1	1	1	1	1	3	2	2	2	1	1	1	1	1	1	48	27	9	3	84	4	4	1	4	4	4	4	4	4	4	4	3
1129	271秒	18	1	1	1	4	12	6	5	23	1	1	1	1	1	1	1	1	1	1	1	1	2	1	1	1	1	1	1	1	1	1	50	28	6	3	84	4	4	4	4	4	4	4	4	2	4	4	4
1130	164秒	18	1	1	1	4	12	5	5	22	1	1	1	1	1	1	1	1	1	1	1	1	1	1	1	1	1	1	1	1	1	1	52	36	12	3	100	4	4	4	4	4	4	4	4	4	4	4	4
1131	254秒	18	1	1	2	4	12	5	5	22	1	1	1	1	1	1	1	1	1	1	1	1	1	1	1	1	1	1	1	1	1	1	52	36	12	3	100	4	4	4	4	4	4	4	4	4	4	4	4
1132	558秒	18	1	1	1	4	12	6	8	26	1	1	1	1	1	1	3	1	1	1	1	2	2	1	1	1	1	1	1	1	1	1	46	28	12	3	86	4	4	2	3	4	4	2	4	4	4	3	4
1133	294秒	18	1	1	2	4	12	8	7	27	1	1	1	1	2	1	1	1	1	1	1	2	1	1	2	2	1	1	1	1	2	1	51	36	12	3	99	4	4	3	4	4	4	4	4	4	4	4	4
1134	143秒	18	1	1	2	4	12	5	5	22	1	1	1	1	1	1	1	1	1	1	1	1	1	1	1	1	1	1	1	1	1	1	52	36	12	3	100	4	4	4	4	4	4	4	4	4	4	4	4
1135	217秒	18	1	2	2	4	12	6	6	24	1	1	1	1	1	1	1	1	1	1	1	2	2	1	1	1	1	1	1	1	1	1	44	32	12	3	88	4	4	2	2	4	4	4	4	4	4	4	4
1136	232秒	18	1	1	2	2	26	15	13	54	1	4	1	1	3	2	3	1	3	3	3	3	4	4	2	3	3	2	2	2	2	2	33	24	9	3	66	3	3	1	3	2	4	4	2	2	2	3	2
1137	205秒	18	1	1	2	4	22	12	10	44	1	2	2	2	2	1	2	2	2	2	2	2	3	2	2	3	2	2	2	2	2	2	39	27	9	3	75	3	3	3	3	3	3	3	3	3	3	3	3
1138	271秒	18	1	1	1	4	26	13	11	50	2	3	2	3	2	2	2	2	2	2	3	2	3	3	3	3	2	2	2	2	2	1	36	20	9	2	65	3	3	3	2	3	3	3	2	3	3	3	3
1139	216秒	18	1	1	1	2	12	5	6	23	1	1	1	1	1	1	1	1	1	1	1	2	1	1	1	1	1	1	1	1	1	1	43	24	10	3	77	4	4	3	3	4	4	3	3	3	3	3	3
1140	233秒	18	1	1	2	4	13	8	6	27	1	1	1	1	1	1	1	1	1	1	1	1	3	1	1	2	1	2	1	2	1	1	52	36	12	3	100	4	4	4	4	4	4	4	4	4	4	4	4
1141	275秒	18	1	1	2	4	24	12	9	45	2	2	2	2	4	2	2	2	2	2	2	1	2	2	2	2	2	2	2	2	2	2	38	27	9	3	74	3	3	2	3	3	3	3	3	3	3	3	3
1142	315秒	18	1	1	1	4	15	8	5	28	2	2	1	1	1	1	1	1	1	1	1	1	2	2	2	2	1	1	1	1	1	1	36	24	9	3	69	3	3	0	3	3	3	3	3	3	3	3	3
1143	269秒	18	1	1	1	3	13	6	6	25	1	1	1	1	1	1	1	1	1	1	1	2	2	1	1	1	1	2	1	1	1	1	52	30	12	3	94	4	4	4	4	4	4	4	4	4	4	4	4
1144	357秒	18	1	1	1	4	15	7	8	30	1	2	2	2	1	1	1	1	1	2	2	2	2	1	1	1	1	1	1	1	2	1	37	25	9	3	71	3	3	3	3	3	3	3	1	3	3	3	3
1145	289秒	18	1	2	2	4	23	15	11	49	2	1	2	2	2	1	2	1	1	1	2	1	4	4	4	4	4	2	2	2	4	1	52	33	12	3	97	4	4	4	4	4	4	4	4	4	4	4	4
1146	261秒	18	1	1	1	4	12	5	5	22	1	1	1	1	1	1	1	1	1	1	1	1	1	1	1	1	1	1	1	1	1	1	44	25	10	3	79	4	4	0	4	4	4	4	4	4	4	4	4
1147	325秒	18	1	1	1	4	27	10	9	46	2	3	3	3	2	2	2	2	2	2	2	1	2	2	2	2	2	2	2	2	2	2	39	27	9	3	75	3	3	3	3	3	3	3	3	3	3	3	3
1148	584秒	18	1	1	1	4	12	5	5	22	1	1	1	1	1	1	1	1	1	1	1	1	1	1	1	1	1	1	1	1	1	1	34	22	7	2	63	3	3	2	2	3	3	2	3	3	3	2	2
1149	336秒	18	1	2	2	4	13	7	9	29	1	1	1	1	1	1	1	1	1	1	2	2	3	1	1	1	1	2	1	2	2	1	42	32	12	3	86	4	4	0	4	4	4	0	4	2	4	4	4
1150	376秒	18	1	1	2	3	14	5	7	26	1	1	1	1	1	1	1	1	1	1	1	1	1	1	1	1	1	2	1	2	2	2	42	33	10	3	85	3	4	0	3	4	4	3	4	3	4	3	4
1151	97秒	18	1	1	1	4	20	10	10	40	1	1	1	1	2	2	2	2	2	2	2	2	2	2	2	2	2	2	2	2	2	2	36	27	9	3	72	3	3	0	3	3	3	3	3	3	3	3	3
1152	571秒	18	1	1	2	4	17	10	9	36	2	1	1	1	2	1	2	3	1	2	2	1	3	1	1	2	1	2	2	2	2	1	39	24	9	3	72	3	3	3	3	3	4	3	2	4	3	3	2
1153	363秒	18	1	1	1	4	13	6	5	24	1	1	1	1	1	1	1	1	1	1	1	1	1	1	1	2	1	2	1	1	1	1	26	18	6	2	50	2	2	2	2	2	2	2	2	2	2	2	2
1154	325秒	18	1	1	1	4	12	5	5	22	1	1	1	1	1	1	1	1	1	1	1	1	1	1	1	1	1	1	1	1	1	1	40	27	9	3	76	4	4	2	3	3	3	3	3	3	3	3	3
1155	134秒	18	1	1	1	4	27	17	20	64	1	4	1	1	4	1	4	1	1	1	4	4	4	1	4	4	4	4	4	4	4	4	52	36	12	3	100	4	4	4	4	4	4	4	4	4	4	4	4
1156	184秒	18	1	1	2	4	48	20	20	88	4	4	4	4	4	4	4	4	4	4	4	4	4	4	4	4	4	4	4	4	4	4	52	34	12	3	98	4	4	4	4	4	4	4	4	4	4	4	4
1157	190秒	18	1	1	1	4	15	11	17	43	1	1	1	1	1	1	1	1	1	4	4	4	4	1	1	1	4	1	1	4	4	1	52	36	12	3	100	4	4	4	4	4	4	4	4	4	4	4	4
1158	249秒	18	1	2	2	4	18	11	9	38	1	2	1	1	2	2	2	2	1	2	2	2	3	2	2	2	2	2	1	2	1	1	26	30	12	3	68	2	2	2	2	2	2	2	2	2	2	2	2
1159	273秒	18	1	1	1	4	19	11	9	39	1	2	2	2	2	1	2	1	1	2	2	2	3	2	2	2	2	2	2	2	1	1	45	32	12	3	89	4	3	2	3	4	4	3	3	4	4	4	4
1160	262秒	18	1	1	2	4	12	7	5	24	1	1	1	1	1	1	1	1	1	1	1	1	3	1	1	1	1	1	1	1	1	1	52	34	12	3	98	4	4	4	4	4	4	4	4	4	4	4	4
1161	311秒	18	1	1	1	4	26	14	15	55	2	2	2	3	2	2	3	2	2	3	3	2	3	2	2	4	2	3	2	3	4	2	35	24	9	3	68	3	3	2	2	3	3	2	3	3	3	3	3
1162	285秒	18	1	1	1	4	13	5	5	23	1	1	1	1	1	1	1	1	1	1	1	1	1	1	1	1	1	2	1	1	1	1	35	25	9	3	69	3	3	1	3	3	3	3	3	3	3	3	1
1163	352秒	18	1	1	1	4	12	6	9	27	1	1	1	1	1	1	1	1	1	1	2	2	2	1	1	1	1	1	1	2	2	1	52	35	12	3	99	4	4	4	4	4	4	4	4	4	4	4	4
1164	314秒	18	1	2	2	4	21	10	8	39	2	3	1	1	3	1	1	1	2	2	2	1	2	1	1	2	2	4	1	2	2	2	43	27	9	3	79	4	4	3	3	4	3	4	3	3	3	3	3
1165	325秒	18	1	1	2	4	18	11	10	39	1	2	2	1	2	1	3	2	2	2	2	1	3	2	2	2	1	2	1	2	2	1	40	26	9	3	75	3	3	2	3	3	4	3	3	3	4	3	3
1166	400秒	18	1	1	1	4	18	13	10	41	1	1	1	1	2	1	2	1	1	2	2	2	3	2	3	3	3	2	2	2	2	2	38	27	9	3	74	3	3	2	3	3	3	3	3	3	3	3	3
1167	432秒	18	1	1	2	3	19	10	10	39	2	2	1	1	2	1	2	1	2	2	2	2	2	2	2	2	2	2	1	2	2	2	35	25	9	3	69	3	3	0	2	3	3	3	3	3	3	3	3
1168	429秒	18	1	1	1	4	12	6	5	23	1	1	1	1	1	1	1	1	1	1	1	1	2	1	1	1	1	1	1	1	1	1	40	23	9	3	72	4	4	2	3	3	3	3	3	3	3	3	3
1169	486秒	18	1	2	2	4	13	10	8	31	1	1	1	1	1	1	2	1	1	1	1	1	3	2	2	3	1	1	1	3	1	1	39	28	11	3	78	3	3	3	3	3	3	3	3	3	3	3	3
1170	493秒	18	1	1	1	4	13	6	10	29	1	1	1	1	1	1	3	1	1	1	2	2	2	1	1	1	1	2	1	2	1	1	48	31	10	3	89	4	4	4	4	4	4	4	4	4	4	4	4
1171	518秒	18	1	1	1	1	22	9	9	40	2	2	2	2	1	1	2	1	2	2	2	1	2	2	2	2	2	2	2	2	2	2	30	22	5	2	57	3	3	1	2	3	3	2	3	2	2	2	2
1172	502秒	18	1	1	2	4	21	12	12	45	1	2	1	2	3	1	3	2	2	2	2	3	3	2	2	2	2	2	2	2	2	2	39	27	9	3	75	3	3	3	3	3	3	3	3	3	3	3	3
1173	531秒	18	1	1	2	4	12	10	9	31	1	1	1	1	2	1	1	1	1	2	2	4	4	1	1	1	1	1	1	1	1	1	46	32	12	3	90	4	4	4	4	4	4	4	4	2	4	4	4
1174	538秒	18	1	1	1	4	25	14	12	51	2	2	2	2	3	2	2	1	2	3	3	2	2	3	3	3	3	3	1	2	3	2	47	26	12	3	85	4	4	2	3	3	4	3	4	4	4	4	4
1175	598秒	18	1	1	1	4	16	10	7	33	1	1	1	1	2	1	2	2	2	1	2	1	4	2	2	1	1	2	1	1	1	1	43	27	8	3	78	4	4	2	4	3	3	3	2	4	4	4	4
1176	719秒	18	1	1	1	4	12	8	5	25	1	1	1	1	1	1	1	1	1	1	1	1	4	1	1	1	1	1	1	1	1	1	52	36	12	3	100	4	4	4	4	4	4	4	4	4	4	4	4
1177	1367秒	18	1	1	1	4	13	6	6	25	1	1	1	1	1	1	1	1	1	1	1	2	2	1	1	1	1	2	1	1	1	1	39	27	10	3	76	4	4	1	3	3	3	3	3	3	3	3	3
1178	113秒	18	1	1	1	4	39	16	17	72	3	3	3	3	3	4	4	3	3	4	3	3	3	4	3	3	3	4	3	3	4	3	27	19	6	2	52	2	3	2	2	2	1	2	2	2	3	2	2
1179	180秒	18	1	1	2	4	12	5	5	22	1	1	1	1	1	1	1	1	1	1	1	1	1	1	1	1	1	1	1	1	1	1	52	33	12	3	97	4	4	4	4	4	4	4	4	4	4	4	4
1180	190秒	18	1	1	1	4	25	11	14	50	2	2	2	2	2	2	2	2	2	3	3	3	2	2	2	2	2	2	2	3	3	3	51	35	12	3	98	4	4	3	4	4	4	4	4	4	4	4	4
1181	289秒	18	1	1	1	4	12	5	5	22	1	1	1	1	1	1	1	1	1	1	1	1	1	1	1	1	1	1	1	1	1	1	52	36	12	3	100	4	4	4	4	4	4	4	4	4	4	4	4
1182	177秒	18	1	1	1	4	24	10	10	44	2	2	2	2	2	2	2	2	2	2	2	2	2	2	2	2	2	2	2	2	2	2	26	18	6	2	50	2	2	2	2	2	2	2	2	2	2	2	2
1183	363秒	18	1	1	1	4	13	5	5	23	2	1	1	1	1	1	1	1	1	1	1	1	1	1	1	1	1	1	1	1	1	1	48	34	12	3	94	4	4	0	4	4	4	4	4	4	4	4	4
1184	442秒	18	1	1	1	4	14	8	14	36	1	1	1	1	1	1	3	1	1	1	3	2	4	2	1	1	1	2	1	3	3	1	52	33	12	3	97	4	4	4	4	4	4	4	4	4	4	4	4
1185	355秒	18	1	1	2	4	16	9	7	32	1	1	1	1	2	1	1	1	1	1	2	2	2	2	2	2	1	3	2	1	1	1	39	24	9	3	72	3	3	3	3	3	3	3	3	3	3	3	3
1186	615秒	18	1	1	2	4	14	8	8	30	1	2	1	1	1	1	1	1	1	1	2	2	4	2	1	1	1	1	1	1	2	1	50	30	12	3	92	4	4	3	4	4	4	4	4	4	3	4	4
1187	353秒	18	1	1	2	4	12	5	5	22	1	1	1	1	1	1	1	1	1	1	1	1	1	1	1	1	1	1	1	1	1	1	36	23	8	3	67	3	3	1	3	3	3	2	3	3	3	3	3
1188	391秒	18	1	1	1	4	12	6	5	23	1	1	1	1	1	1	1	1	1	1	1	1	2	1	1	1	1	1	1	1	1	1	45	36	12	3	93	4	4	0	3	4	4	4	3	3	4	4	4
1189	655秒	18	1	1	1	4	16	11	7	34	2	1	1	1	2	1	2	1	2	2	2	1	3	1	2	2	2	2	1	1	1	1	26	18	6	2	50	2	2	2	2	2	2	2	2	2	2	2	2
1190	668秒	18	1	1	1	4	14	9	11	34	1	1	1	1	1	1	3	1	1	2	2	2	2	2	2	2	1	2	1	2	2	1	43	25	9	3	77	4	4	4	4	4	4	3	3	3	3	3	1
1191	1192秒	18	1	1	1	4	20	9	10	39	2	2	1	2	1	1	2	1	1	1	1	2	3	3	2	2	1	2	2	2	3	2	37	26	9	3	72	3	3	2	2	3	3	3	3	3	3	3	3
1192	231秒	18	1	2	2	4	15	10	13	38	2	2	1	1	2	1	2	1	1	1	3	3	3	1	2	2	1	2	1	3	2	1	38	27	9	3	74	3	3	3	2	3	3	3	3	3	3	3	3
1193	470秒	18	1	1	1	4	21	13	9	43	2	2	1	2	2	1	2	2	2	3	3	2	3	2	3	2	2	2	1	1	1	2	36	24	7	3	67	3	3	2	3	3	3	3	2	3	3	2	3
1194	600秒	18	1	1	1	4	16	6	6	28	2	2	1	2	1	1	1	1	1	1	1	2	2	1	1	1	1	2	1	1	1	1	43	24	10	3	77	4	3	2	3	3	3	3	4	4	4	3	4
1195	598秒	18	1	1	2	4	18	11	10	39	2	1	1	2	3	1	2	1	2	2	3	1	3	1	1	2	2	3	1	2	2	1	32	22	7	2	61	3	2	2	2	3	1	2	2	4	3	3	2
1196	466秒	18	1	1	1	4	16	10	8	34	2	2	1	2	2	1	3	1	1	1	1	1	3	1	2	2	1	2	1	1	2	1	35	19	7	2	61	3	3	1	3	3	3	2	2	3	3	4	2
1197	1042秒	18	1	1	1	4	12	6	5	23	1	1	1	1	1	1	1	1	1	1	1	1	2	1	1	1	1	1	1	1	1	1	52	34	9	3	95	4	4	4	4	4	4	4	4	4	4	4	4
1198	311秒	18	1	1	1	4	21	11	12	44	1	1	1	2	2	2	2	2	2	2	2	4	3	2	2	2	2	2	2	2	2	2	26	18	6	2	50	2	2	2	2	2	2	2	2	2	2	2	2
1199	712秒	18	1	2	2	4	13	8	6	27	1	1	2	1	2	1	1	1	1	1	1	2	2	1	2	1	1	1	1	1	1	1	41	27	9	3	77	4	4	0	3	3	3	3	3	3	4	3	4
1200	687秒	18	1	2	1	4	12	6	5	23	1	1	1	1	2	1	1	1	1	1	1	1	1	1	1	1	1	1	1	1	1	1	36	23	8	3	67	3	3	3	3	3	3	2	3	2	3	3	3
1201	1212秒	18	1	1	2	2	19	10	10	39	2	1	1	2	2	1	2	1	2	2	2	2	2	2	2	2	2	2	2	2	2	1	32	21	6	2	59	4	3	1	2	3	2	1	2	3	3	3	2
1202	262秒	18	1	1	2	4	12	6	6	24	1	1	1	1	1	1	1	1	1	1	1	2	2	1	1	1	1	1	1	1	1	1	48	32	12	3	92	4	4	0	4	4	4	4	4	4	4	4	4
1203	550秒	18	1	1	2	4	12	5	5	22	1	1	1	1	1	1	1	1	1	1	1	1	1	1	1	1	1	1	1	1	1	1	36	24	7	3	67	3	3	2	2	3	3	2	3	3	3	3	3
1204	213秒	18	1	1	2	4	16	8	7	31	2	2	1	1	1	1	1	1	2	1	2	1	3	1	1	2	1	2	1	1	2	1	49	36	12	3	97	4	4	1	4	4	4	4	4	4	4	4	4
1205	261秒	18	1	1	2	4	24	14	14	52	2	2	1	1	4	4	4	4	1	2	4	4	4	4	2	2	2	1	1	1	1	1	47	30	10	3	87	3	4	3	3	4	4	4	4	4	4	3	4
1206	269秒	18	1	1	1	4	13	6	5	24	1	1	1	1	1	1	1	1	1	1	1	1	2	2	1	1	1	1	1	1	1	1	49	33	12	3	94	4	4	1	4	4	4	4	4	4	4	4	4
1207	255秒	18	1	1	1	4	12	8	8	28	1	1	1	1	1	1	1	1	1	1	1	4	4	1	1	1	1	1	1	1	1	1	52	36	12	3	100	4	4	4	4	4	4	4	4	4	4	4	4
1208	290秒	18	1	1	1	4	16	7	6	29	1	1	1	1	1	1	1	1	1	1	1	1	2	1	1	2	2	2	2	1	2	2	49	36	10	3	95	4	4	1	4	4	4	4	4	4	4	4	4
1209	292秒	18	1	1	2	4	16	6	8	30	2	2	1	1	1	1	1	1	1	1	2	3	2	2	1	1	1	2	1	1	1	1	50	36	12	3	98	4	4	2	4	4	4	4	4	4	4	4	4
1210	274秒	18	1	1	1	4	22	12	12	46	2	3	2	2	3	2	2	2	2	2	2	2	3	2	2	2	1	2	1	3	3	1	45	26	9	3	80	4	4	1	3	4	4	4	4	4	4	4	4
1211	296秒	18	1	1	1	4	34	16	14	64	3	2	3	3	3	2	3	3	3	3	3	2	3	3	3	4	3	3	3	3	3	3	38	26	9	3	73	3	3	3	3	3	3	3	3	3	3	2	3
1212	276秒	18	1	1	2	4	36	14	17	67	3	4	4	2	3	3	3	2	2	1	4	2	4	4	4	2	4	4	2	4	4	2	26	18	6	2	50	2	2	2	2	2	2	2	2	2	2	2	2
1213	323秒	18	1	1	1	4	22	11	8	41	2	2	2	2	2	1	2	2	1	2	2	2	3	2	2	2	2	2	2	1	1	2	39	27	9	3	75	3	3	3	3	3	3	3	3	3	3	3	3
1214	332秒	18	1	1	1	4	13	5	5	23	1	1	1	1	1	1	1	1	1	1	1	1	1	1	1	1	1	2	1	1	1	1	38	26	9	3	73	3	3	2	3	3	3	3	3	3	3	3	3
1215	355秒	18	1	1	1	2	21	9	8	38	2	2	2	2	1	1	1	1	1	1	2	1	3	3	2	2	2	2	2	2	2	1	34	27	9	3	70	3	3	1	2	3	3	2	2	3	3	3	3
1216	359秒	18	1	1	2	4	23	9	14	46	2	1	2	1	2	2	3	3	2	2	4	1	3	2	1	1	2	2	2	2	4	2	39	25	5	3	69	4	3	2	2	2	4	3	4	3	2	3	3
1217	371秒	18	1	1	1	4	13	9	6	28	1	1	1	1	2	1	1	1	1	1	2	1	2	1	2	2	1	2	1	1	1	1	49	31	12	3	92	4	4	2	4	4	4	4	4	3	4	4	4
1218	378秒	18	1	1	1	4	18	12	8	38	1	1	2	1	2	1	2	2	2	2	2	2	3	2	2	3	2	2	1	1	1	1	26	18	6	2	50	2	2	2	2	2	2	2	2	2	2	2	2
1219	284秒	18	1	1	1	4	20	13	10	43	2	3	2	2	1	1	1	1	2	3	3	1	4	2	2	3	1	2	1	2	3	1	48	33	12	3	93	4	4	0	4	4	4	4	4	4	4	4	4
1220	311秒	18	1	1	1	4	16	10	7	33	2	1	1	1	1	1	1	1	1	1	2	1	4	1	2	2	1	4	1	1	2	1	52	36	12	3	100	4	4	4	4	4	4	4	4	4	4	4	4
1221	451秒	18	1	1	1	4	27	12	14	53	4	1	1	2	2	2	4	3	2	2	2	2	4	2	2	2	2	4	2	4	2	2	37	26	9	3	72	3	3	1	3	3	3	3	3	3	3	3	3
1222	441秒	18	1	1	1	4	23	10	9	42	2	3	2	2	2	2	2	2	2	2	3	1	2	2	2	2	1	2	2	2	1	1	39	26	9	3	74	3	3	3	3	3	3	3	3	3	3	3	3
1223	469秒	18	1	2	2	4	12	6	5	23	1	1	1	1	1	1	1	1	1	1	1	1	2	1	1	1	1	1	1	1	1	1	41	30	10	3	81	4	4	0	3	3	3	3	4	3	4	3	4
1224	475秒	18	1	1	2	4	12	8	9	29	1	1	1	1	1	1	3	1	1	2	2	2	2	1	1	2	1	1	1	1	1	1	38	26	9	3	73	3	3	2	3	3	3	3	3	3	3	3	3
1225	475秒	18	1	1	2	4	16	9	10	35	1	1	1	1	1	1	2	1	2	2	2	3	3	2	1	2	2	2	1	1	2	1	49	33	12	3	94	4	4	1	4	4	4	4	4	4	4	4	4
1226	572秒	18	1	1	2	4	17	11	9	37	2	2	1	2	2	1	2	1	1	2	2	2	3	1	2	2	2	2	1	1	2	1	40	28	12	3	80	3	3	1	3	3	4	3	4	4	3	3	3
1227	308秒	18	1	1	1	4	12	5	5	22	1	1	1	1	1	1	1	1	1	1	1	1	1	1	1	1	1	1	1	1	1	1	52	36	12	3	100	4	4	4	4	4	4	4	4	4	4	4	4
1228	321秒	17	1	2	2	4	12	5	5	22	1	1	1	1	1	1	1	1	1	1	1	1	1	1	1	1	1	1	1	1	1	1	52	36	12	3	100	4	4	4	4	4	4	4	4	4	4	4	4
1229	414秒	17	1	1	2	4	13	7	6	26	2	1	1	1	1	1	1	1	1	1	1	2	2	1	1	2	1	1	1	1	1	1	29	27	9	2	65	2	2	2	2	2	2	2	2	2	2	3	3
1230	314秒	17	1	1	2	4	13	6	5	24	1	1	1	1	1	1	1	1	1	1	1	1	2	1	1	1	1	2	1	1	1	1	49	34	12	3	95	4	4	1	4	4	4	4	4	4	4	4	4
1231	181秒	17	1	1	1	4	24	10	10	44	2	2	2	2	2	2	2	2	2	2	2	2	2	2	2	2	2	2	2	2	2	2	37	21	9	3	67	3	3	1	3	3	3	3	3	3	3	3	3
1232	443秒	17	1	1	1	4	24	10	10	44	2	2	2	2	2	2	2	2	2	2	2	2	2	2	2	2	2	2	2	2	2	2	48	32	9	3	89	4	4	2	4	4	4	4	4	4	4	4	4
1233	444秒	17	1	1	1	4	14	9	12	35	1	2	1	1	2	1	2	1	1	1	2	2	2	2	2	2	1	1	1	4	2	1	51	36	12	3	99	4	4	4	4	4	4	4	4	3	4	4	4
1234	573秒	17	1	2	2	4	16	8	12	36	1	2	1	1	2	1	3	1	1	1	2	3	3	2	1	1	1	2	1	1	3	2	50	35	12	3	97	4	4	2	4	4	4	4	4	4	4	4	4
1235	255秒	17	1	1	2	4	24	10	10	44	2	2	2	2	2	2	2	2	2	2	2	2	2	2	2	2	2	2	2	2	2	2	26	18	6	2	50	2	2	2	2	2	2	2	2	2	2	2	2
[truncated: 34 more columns]
